# Supplementary material for: Spatial modeling connecting childhood atopic dermatitis prevalence with household exposure to pollutants
Source: Commun Med (Lond). 2024 Apr 18;4:74. doi: 10.1038/s43856-024-00500-3 (PMC11026442; doi:10.1038/s43856-024-00500-3)
Supplement: Supplementary file 4 — Supplemental Data 1 [file 43856_2024_500_MOESM4_ESM.xlsx]

## Sheet: Fig 1A
	Latitude	Longitude	ZipCode	State	offset	residuals_en	residuals_mm
1	24.586	-81.7454	33040	Florida	141	-1.2938	-0.642014
2	24.6929	-81.375	33050	Florida	130	-1.26381	-0.620505
3	25.2131	-80.466	33070	Florida	268	-0.753426	-0.0139084
4	25.4766	-80.4529	33034	Florida	7716	-3.8529	-0.16651
5	25.5951	-80.4027	33030	Florida	2903	-5.30132	-0.606766
6	25.6086	-80.3877	33033	Florida	62367	26.1242	1.56726
7	25.6214	-80.3816	33039	Florida	1255	-3.95359	-0.723527
8	25.6655	-80.3583	33190	Florida	3846	0.895461	0.844222
9	25.6765	-80.3523	33189	Florida	186	-1.67607	-0.677869
10	25.6776	-80.3614	33177	Florida	3288	-3.66555	-0.0909991
11	25.6964	-80.3449	33157	Florida	7425	-9.71858	-0.689204
12	25.6966	-80.3664	33196	Florida	2487	-4.31918	-0.333956
13	25.7139	-80.3484	33186	Florida	4201	-7.11008	-0.617647
14	25.7236	-80.3284	33158	Florida	397	-2.53073	-0.759895
15	25.7267	-80.3352	33176	Florida	71551	-1.26871	0.405603
16	25.7448	-80.3358	33183	Florida	15970	15.7307	1.95984
17	25.7462	-80.3171	33156	Florida	19080	-15.4798	-0.652049
18	25.7541	-80.3402	33185	Florida	1437	0.665702	0.991533
19	25.7557	-80.3236	33173	Florida	25769	-18.6314	-0.679099
20	25.7673	-80.328	33175	Florida	57561	-5.63421	0.309214
21	25.7681	-80.3085	33143	Florida	15353	-12.9606	-0.54085
22	25.777	-80.316	33165	Florida	10917	-8.50159	-0.24838
23	25.7849	-80.2977	33146	Florida	99874	-15.4176	0.0161065
24	25.7851	-80.3219	33184	Florida	95	-1.31022	-0.599986
25	25.7881	-80.3035	33155	Florida	60930	-17.4659	-0.175414
26	25.7953	-80.3102	33174	Florida	2870	-6.96572	-0.763355
27	25.7965	-80.2882	33133	Florida	15442	-16.1934	-0.805101
28	25.8055	-80.2977	33144	Florida	12677	-10.835	-0.472105
29	25.8065	-80.2897	33134	Florida	2242	1.87366	0.88157
30	25.808	-80.2695	33149	Florida	6163	-3.14269	0.0240925
31	25.8127	-80.281	33145	Florida	4803	-6.81814	-0.48242
32	25.8127	-80.3044	33172	Florida	2102	-5.97555	-0.755162
33	25.8183	-80.273	33129	Florida	4351	-8.25168	-0.73477
34	25.819	-80.2908	33126	Florida	9142	3.36549	0.784986
35	25.8211	-80.2784	33135	Florida	1625	-2.39568	-0.0612813
36	25.8272	-80.2706	33130	Florida	1203	-2.61118	-0.209431
37	25.8317	-80.2756	33125	Florida	6314	-6.89169	-0.331558
38	25.8348	-80.2676	33101	Florida	688	-3.59272	-0.800228
39	25.8375	-80.2624	33132	Florida	3977	-8.62261	-0.830636
40	25.8386	-80.2676	33136	Florida	27813	-18.351	-0.58234
41	25.8453	-80.2558	33139	Florida	3411	4.38069	1.21233
42	25.8497	-80.2707	33142	Florida	9280	-3.15052	0.255416
43	25.8498	-80.2855	33166	Florida	9014	-2.25152	0.305299
44	25.8551	-80.2633	33127	Florida	300	-2.41077	-0.756441
45	25.856	-80.3039	33178	Florida	76957	0.532059	0.478744
46	25.8582	-80.2761	33010	Florida	4639	-5.66154	-0.252402
47	25.8599	-80.2572	33137	Florida	1815	-2.88138	-0.105618
48	25.865	-80.2492	33140	Florida	47365	25.878	1.40441
49	25.876	-80.2644	33147	Florida	48	-0.983728	-0.52541
50	25.878	-80.2761	33012	Florida	28256	31.6224	2.29878
51	25.8796	-80.2696	33013	Florida	4601	6.98252	1.6682
52	25.8801	-80.2579	33150	Florida	5201	-4.03631	0.0179401
53	25.8845	-80.2519	33138	Florida	3708	-8.47725	-0.810954
54	25.8959	-80.2782	33016	Florida	6286	-3.44308	-0.0828089
55	25.9062	-80.2706	33014	Florida	70327	42.7816	1.13156
56	25.9076	-80.2402	33154	Florida	3996	-8.03976	-0.734221
57	25.9107	-80.2479	33161	Florida	341	-2.64093	-0.784865
58	25.9128	-80.2611	33054	Florida	1253	-3.39661	-0.449501
59	25.9144	-80.284	33018	Florida	756	-3.33754	-0.601097
60	25.9169	-80.2415	33181	Florida	33289	44.723	1.32501
61	25.9328	-80.269	33015	Florida	989	-3.14781	-0.443773
62	25.9355	-80.2434	33162	Florida	10080	20.0932	1.5307
63	25.9418	-80.2603	33055	Florida	5239	-2.58358	0.0741557
64	25.9421	-80.2354	33160	Florida	1336	3.23289	0.880222
65	25.9433	-80.2486	33169	Florida	3341	-6.25492	-0.559859
66	25.9454	-80.2539	33056	Florida	3054	-7.34455	-0.731191
67	25.9573	-80.2409	33179	Florida	101549	82.9982	1.78222
68	25.962	-97.4694	78521	Texas	98233	-23.7156	-0.330836
69	25.9621	-80.2341	33180	Florida	63474	9.8648	0.354598
70	25.9648	-80.2819	33029	Florida	80015	21.7671	0.778779
71	25.972	-80.2568	33025	Florida	4303	-7.92052	-0.624928
72	25.9809	-80.233	33009	Florida	2250	-6.62887	-0.804784
73	25.9835	-97.498	78526	Texas	57324	-13.862	-0.0231934
74	25.9917	-80.2661	33028	Florida	1665	-3.26749	-0.261392
75	25.9948	-97.5239	78520	Texas	4945	-7.23075	-0.823345
76	26.0017	-80.2558	33026	Florida	52237	41.0384	1.44423
77	26.0067	-80.2462	33024	Florida	9100	-12.4796	-0.72777
78	26.0072	-80.2308	33020	Florida	2207	-5.32262	-0.608433
79	26.0081	-80.2363	33021	Florida	165699	33.3591	0.601572
80	26.0231	-80.2663	33331	Florida	1416	-5.3662	-0.783269
81	26.0266	-80.2573	33330	Florida	637	-3.68648	-0.80608
82	26.0374	-80.2471	33328	Florida	1447	-0.17009	0.295298
83	26.042	-80.2382	33314	Florida	1272	-2.89141	-0.338774
84	26.0424	-97.5205	78566	Texas	8618	-3.14048	0.494793
85	26.0628	-80.229	33312	Florida	51	-0.991725	-0.615013
86	26.0642	-80.2244	33315	Florida	78	-1.21805	-0.673326
87	26.0679	-80.2516	33325	Florida	473	-1.79123	-0.418038
88	26.0683	-80.2599	33326	Florida	50743	30.7867	0.665667
89	26.0734	-80.219	33316	Florida	51776	17.2379	0.24433
90	26.0746	-80.2425	33324	Florida	148245	46.0495	0.477471
91	26.0789	-80.234	33317	Florida	9005	-0.275754	-0.0663034
92	26.0902	-97.6304	78586	Texas	11891	-5.18379	0.0817096
93	26.1026	-80.2453	33323	Florida	16749	-14.9918	-0.71511
94	26.1056	-80.2379	33322	Florida	29507	-19.9327	-0.727166
95	26.1108	-80.2294	33313	Florida	8216	5.20167	0.240861
96	26.1109	-80.2213	33311	Florida	3320	-1.09067	-0.172319
97	26.1265	-81.7136	34145	Florida	1862	18.2361	2.3773
98	26.1292	-80.2339	33351	Florida	11446	14.8524	0.664655
99	26.1354	-80.2093	33306	Florida	6292	-8.00089	-0.674643
100	26.1376	-80.2249	33319	Florida	27957	78.6299	2.29756
101	26.148	-80.2155	33309	Florida	11107	49.8333	2.3851
102	26.1482	-80.2101	33334	Florida	1072	-3.99517	-0.780132
103	26.1564	-80.2282	33321	Florida	879	-3.59852	-0.766453
104	26.1568	-80.2052	33308	Florida	30008	23.8398	0.498805
105	26.1747	-97.728	78550	Texas	64092	-12.5945	0.0122881
106	26.1748	-97.7998	78552	Texas	609	-2.02256	-0.421468
107	26.1828	-80.2225	33071	Florida	1545	-2.99612	-0.322397
108	26.1944	-80.2003	33060	Florida	3942	-4.52296	-0.34295
109	26.1958	-80.2118	33063	Florida	4402	-8.32015	-0.830913
110	26.203	-80.2062	33066	Florida	598	-3.04548	-0.79262
111	26.2039	-80.1952	33062	Florida	403	-2.48737	-0.772859
112	26.2041	-97.9957	78570	Texas	77411	-15.8317	-0.237506
113	26.205	-81.7252	34112	Florida	4232	-3.36102	-0.469758
114	26.2079	-80.2165	33065	Florida	34820	10.331	0.690982
115	26.2096	-98.066	78596	Texas	113815	-15.2961	-0.07848
116	26.2154	-98.1131	78537	Texas	17048	-12.4146	-0.761501
117	26.2165	-98.1468	78516	Texas	4482	-6.33629	-0.726235
118	26.2166	-81.7342	34102	Florida	7431	1.05051	-0.164658
119	26.221	-98.1808	78577	Texas	117328	-11.2139	0.390948
120	26.221	-81.7267	34104	Florida	5703	8.56934	0.426687
121	26.2221	-98.1655	78589	Texas	3901	-4.75838	-0.33013
122	26.2263	-98.2057	78503	Texas	52307	-15.0538	-0.183696
123	26.2342	-80.1922	33064	Florida	163	-0.912533	-0.249968
124	26.2343	-98.2053	78501	Texas	8600	-4.40001	0.248258
125	26.2385	-81.7224	34116	Florida	2245	6.04724	0.563613
126	26.2425	-80.1989	33073	Florida	54472	61.4083	2.28911
127	26.2428	-98.1849	78539	Texas	86791	-11.8519	0.260542
128	26.2439	-98.2605	78572	Texas	70920	-23.0542	-0.576349
129	26.2439	-98.2074	78504	Texas	50497	-16.4876	-0.335449
130	26.2443	-80.2041	33067	Florida	16759	20.8689	1.59884
131	26.2447	-80.2106	33076	Florida	342	-2.25048	-0.760967
132	26.2476	-81.7405	34103	Florida	479	1.1295	0.164322
133	26.2508	-98.235	78573	Texas	14303	-9.15709	-0.361784
134	26.2532	-98.076	78538	Texas	4972	1.83528	1.20321
135	26.2592	-98.265	78574	Texas	27	-0.517159	-0.270654
136	26.2598	-80.1907	33442	Florida	118	-1.30695	-0.654627
137	26.2739	-98.1442	78542	Texas	8029	-3.17481	0.452493
138	26.2785	-81.7386	34109	Florida	15084	-7.5422	-0.532161
139	26.2872	-81.7487	34108	Florida	1864	4.04981	0.661737
140	26.2874	-80.1936	33428	Florida	8618	0.908963	0.540983
141	26.2924	-97.8401	78580	Texas	24343	-9.97786	-0.23544
142	26.2951	-80.1851	33433	Florida	2190	-4.82373	-0.649797
143	26.303	-80.1782	33486	Florida	20868	-6.56444	-0.0972043
144	26.307	-80.1739	33432	Florida	306	-2.06228	-0.737549
145	26.3276	-80.186	33498	Florida	50683	11.3588	0.804746
146	26.3323	-80.1788	33434	Florida	5881	-8.52462	-0.76901
147	26.3326	-81.7532	34110	Florida	11829	-6.7481	-0.54302
148	26.3438	-80.169	33431	Florida	119	-1.27126	-0.627593
149	26.3457	-81.6694	34120	Florida	433	4.3105	1.61098
150	26.3575	-81.466	34142	Florida	11969	5.24895	0.416125
151	26.3884	-98.5581	78582	Texas	43264	-10.2051	-0.142457
152	26.395	-81.7547	34135	Florida	2416	-4.85956	-0.787256
153	26.4165	-80.1654	33446	Florida	16425	-1.54495	-0.033361
154	26.4308	-80.1569	33484	Florida	50	-0.808035	-0.52926
155	26.4514	-80.1459	33483	Florida	15076	-11.6972	-0.690277
156	26.4645	-81.7547	33928	Florida	2673	0.664286	0.214082
157	26.5012	-80.148	33437	Florida	48408	25.8389	0.850051
158	26.5208	-80.1407	33436	Florida	16936	12.2049	0.760826
159	26.5265	-80.1352	33435	Florida	22037	-8.62692	-0.41935
160	26.5276	-80.1491	33472	Florida	4288	-7.11606	-0.796783
161	26.5338	-80.1364	33426	Florida	37681	35.5167	1.36153
162	26.5573	-81.8521	33908	Florida	13416	-8.33731	-0.538109
163	26.5673	-81.8181	33912	Florida	923	-1.15344	-0.144832
164	26.5771	-80.1507	33449	Florida	19769	23.1034	1.79473
165	26.5789	-80.1307	33462	Florida	5915	-7.59736	-0.697582
166	26.5847	-80.142	33467	Florida	1381	-4.17344	-0.813551
167	26.5868	-81.8427	33907	Florida	2719	-5.16084	-0.787789
168	26.5869	-81.8554	33919	Florida	60210	-17.2886	-0.545474
169	26.5895	-81.7025	33936	Florida	5934	-7.59215	-0.830951
170	26.5905	-81.8271	33966	Florida	23	-0.489037	-0.354293
171	26.594	-81.0715	33440	Florida	3122	4.67776	0.842563
172	26.6019	-81.7649	33971	Florida	38960	-12.011	-0.48314
173	26.6084	-81.8524	33901	Florida	7458	9.37435	1.25999
174	26.6092	-80.1301	33461	Florida	15052	-4.45482	-0.112889
175	26.6104	-80.1264	33460	Florida	6125	-4.90287	-0.343017
176	26.6167	-81.8807	33990	Florida	20904	-11.866	-0.629419
177	26.6242	-81.9102	33991	Florida	3913	-2.72691	-0.199127
178	26.6244	-80.1507	33414	Florida	11468	-8.35591	-0.500105
179	26.6354	-80.1327	33415	Florida	6449	-5.55316	-0.406736
180	26.6366	-80.3504	33430	Florida	5290	9.58942	1.0368
181	26.6371	-80.1361	33413	Florida	73	-0.957474	-0.556438
182	26.6392	-80.1283	33406	Florida	34130	10.5642	0.719094
183	26.6403	-81.891	33909	Florida	307	0.382918	0.548308
184	26.6417	-80.1247	33405	Florida	101	-1.12584	-0.608241
185	26.651	-81.5896	33935	Florida	3710	-3.08491	-0.404939
186	26.6693	-80.1279	33409	Florida	55496	46.6998	1.27137
187	26.6698	-80.1247	33401	Florida	1720	-3.78289	-0.659537
188	26.6705	-80.1414	33411	Florida	40866	26.2442	0.844292
189	26.6711	-80.1312	33417	Florida	494	-2.08765	-0.642999
190	26.6753	-80.1661	33470	Florida	15673	-11.6377	-0.693265
191	26.6929	-80.1268	33407	Florida	17335	21.7397	1.15784
192	26.7071	-80.124	33404	Florida	865	-3.29433	-0.808297
193	26.7433	-80.1237	33408	Florida	680	-2.92274	-0.800436
194	26.7478	-80.1275	33410	Florida	4402	-3.40164	-0.362112
195	26.7617	-80.1393	33418	Florida	24284	34.4837	1.56689
196	26.8309	-80.1436	33458	Florida	53320	-1.61343	0.0809285
197	26.8821	-80.1517	33469	Florida	1064	-3.62114	-0.807098
198	26.9651	-82.0899	33980	Florida	2000	-2.06634	-0.371639
199	26.987	-82.1192	33952	Florida	2338	3.40907	0.627473
200	26.9985	-82.1482	33948	Florida	6117	-1.63837	-0.199314
201	27.054	-82.1704	34289	Florida	267	-1.56517	-0.737911
202	27.0566	-80.2382	34997	Florida	1673	-4.35261	-0.82139
203	27.0601	-82.2761	34223	Florida	62	-0.76193	-0.550707
204	27.0675	-82.2339	34287	Florida	332	6.22758	2.66618
205	27.0851	-82.2871	34293	Florida	220	-1.4337	-0.720821
206	27.1455	-82.3327	34292	Florida	553	-2.27488	-0.778199
207	27.1482	-81.936	34266	Florida	2421	-1.50502	-0.228784
208	27.1754	-80.3575	34956	Florida	93	-0.981254	-0.628789
209	27.1814	-82.3883	34285	Florida	453	0.34107	0.28342
210	27.1949	-80.3083	34990	Florida	1266	1.84638	0.338871
211	27.221	-80.3036	34994	Florida	18102	-3.99981	-0.347754
212	27.2695	-80.3214	34957	Florida	4923	-6.85198	-0.820901
213	27.2708	-80.3409	34953	Florida	2275	2.24587	-0.315752
214	27.2848	-80.3333	34952	Florida	8771	9.465	-0.169353
215	27.29	-82.4603	34229	Florida	3629	-5.38374	-0.730866
216	27.2953	-80.3727	34987	Florida	1173	-3.13923	-0.796016
217	27.3054	-80.3453	34983	Florida	1644	98.4977	8.10318
218	27.3135	-80.3546	34986	Florida	62585	34.7374	-0.117967
219	27.3169	-82.47	34238	Florida	1861	-4.21382	-0.815078
220	27.35	-80.3572	34981	Florida	2783	13.6727	0.418551
221	27.3525	-82.4923	34231	Florida	256	-1.56414	-0.700008
222	27.3538	-81.406	33852	Florida	2231	-2.47583	-0.465793
223	27.3553	-82.4863	34233	Florida	10072	-9.37801	-0.789203
224	27.3705	-82.4617	34240	Florida	1606	-3.87242	-0.811454
225	27.38	-82.5024	34239	Florida	18710	-10.4993	-0.617739
226	27.3807	-80.3595	34950	Florida	7073	3.84472	-0.339975
227	27.3819	-82.4949	34232	Florida	5170	-0.853589	0.11108
228	27.391	-80.3659	34947	Florida	1665	-4.16715	-0.829493
229	27.3933	-82.5115	34236	Florida	951	0.644328	0.555657
230	27.3943	-82.5053	34237	Florida	385	-0.865343	-0.149615
231	27.4075	-82.5019	34235	Florida	21	-0.445258	-0.557004
232	27.4148	-82.5148	34234	Florida	1273	15.8071	0.522312
233	27.4268	-82.4854	34202	Florida	10810	-4.77394	-0.720318
234	27.4321	-80.8367	34972	Florida	1911	-0.718184	-0.056836
235	27.4342	-82.5167	34243	Florida	923	-2.95488	-0.826994
236	27.4597	-82.5164	34203	Florida	387	-1.91167	-0.813163
237	27.4613	-82.5307	34207	Florida	230	0.550715	-0.451397
238	27.4619	-82.4829	34211	Florida	302	75.8401	10.7287
239	27.4957	-82.5204	34208	Florida	3544	-4.07349	-0.614035
240	27.4988	-82.5378	34205	Florida	1528	-3.03877	-0.663628
241	27.5086	-82.4894	34212	Florida	18	-0.410737	-0.353644
242	27.518	-82.5548	34209	Florida	4473	-4.14803	-0.563282
243	27.5193	-99.4734	78040	Texas	1881	-2.39093	-0.031513
244	27.5198	-80.3976	32962	Florida	3059	2.19033	0.553739
245	27.5211	-99.4622	78043	Texas	19259	-7.0286	-0.0576137
246	27.5225	-81.4728	33870	Florida	6730	1.18806	-0.062177
247	27.5245	-99.4727	78041	Texas	17776	-4.97397	0.207903
248	27.5424	-97.8353	78363	Texas	6480	-6.89959	-0.730666
249	27.5464	-81.5225	33872	Florida	3908	-0.670516	-0.235088
250	27.5785	-80.4185	32960	Florida	29559	-9.28494	-0.409979
251	27.581	-99.4849	78045	Texas	18779	-13.6562	-0.83357
252	27.6029	-82.5369	34221	Florida	1226	5.72763	1.13408
253	27.6288	-81.525	33825	Florida	3460	4.44668	0.43175
254	27.6392	-81.7385	33873	Florida	6245	-4.32644	-0.521609
255	27.6561	-82.4164	34219	Florida	1694	1.51935	0.197756
256	27.6774	-80.4665	32967	Florida	209	-1.45975	-0.68939
257	27.7234	-97.3903	78414	Texas	44041	11.0706	0.0224105
258	27.7267	-97.4153	78415	Texas	18541	-12.7279	-0.79851
259	27.7283	-97.3733	78419	Texas	1102	-1.54357	-0.460333
260	27.7284	-97.3982	78413	Texas	5069	-6.86465	-0.808576
261	27.7312	-98.0552	78332	Texas	19519	1.86329	0.536006
262	27.7362	-97.3961	78411	Texas	93616	7.05071	-0.180769
263	27.745	-97.4007	78404	Texas	1349	-3.14711	-0.727977
264	27.7482	-97.4112	78405	Texas	28392	-7.22886	-0.521052
265	27.7525	-97.4025	78401	Texas	2377	66.394	8.13334
266	27.7712	-82.4827	33570	Florida	223	-0.216307	-0.0524142
267	27.7783	-97.6017	78380	Texas	48	-0.656513	-0.444346
268	27.7816	-97.4823	78410	Texas	34081	-11.9223	-0.514091
269	27.7846	-97.3979	78374	Texas	2090	-4.58463	-0.826631
270	27.7891	-81.5993	33843	Florida	61	6.21228	3.63411
271	27.804	-80.532	32958	Florida	5126	-5.66887	-0.629866
272	27.8207	-82.6098	33705	Florida	1491	-4.08071	-0.821713
273	27.8227	-82.6228	33712	Florida	6682	21.4385	1.57342
274	27.8252	-82.4079	33573	Florida	2382	-4.54876	-0.762656
275	27.8408	-82.6543	33707	Florida	3881	-6.60072	-0.830982
276	27.8503	-82.6048	33701	Florida	12887	-3.36676	-0.355912
277	27.8639	-82.6302	33713	Florida	110	-1.11699	-0.670335
278	27.8648	-82.6579	33710	Florida	3029	-3.62351	-0.553284
279	27.8707	-82.6022	33704	Florida	3568	19.3433	1.91814
280	27.8818	-82.6578	33709	Florida	2998	5.51005	0.574971
281	27.8861	-82.5952	33703	Florida	33423	-7.18968	-0.450528
282	27.8904	-82.3512	33579	Florida	4024	-0.370697	-0.2409
283	27.8952	-82.6855	33772	Florida	829	-0.750964	-0.181067
284	27.8953	-82.6491	33781	Florida	6992	23.652	1.89625
285	27.8954	-82.2376	33547	Florida	2911	-2.83147	-0.443122
286	27.9034	-82.4092	33534	Florida	45	0.734411	0.473826
287	27.9083	-82.6441	33782	Florida	271	-1.75445	-0.75283
288	27.9155	-82.6955	33774	Florida	1318	-0.95526	-0.195875
289	27.9166	-82.6847	33778	Florida	19453	3.91653	0.0980779
290	27.9182	-82.3485	33569	Florida	3634	-4.35432	-0.649627
291	27.9183	-82.6672	33773	Florida	758	4.61513	1.28989
292	27.9267	-82.0699	33860	Florida	37	-0.584356	-0.464126
293	27.9275	-82.3899	33578	Florida	45210	41.0637	0.725038
294	27.9321	-82.6656	33771	Florida	9466	-2.83108	-0.293298
295	27.9338	-82.6847	33770	Florida	8577	-2.18734	-0.240772
296	27.9358	-82.6432	33760	Florida	3010	-5.49052	-0.784068
297	27.9408	-82.3109	33596	Florida	8940	-7.00221	-0.67432
298	27.9408	-82.5015	33611	Florida	386	-2.10192	-0.772868
299	27.9488	-82.6545	33764	Florida	19322	-12.8809	-0.746505
300	27.9511	-82.6777	33756	Florida	3659	-1.50245	-0.228625
301	27.9512	-82.3534	33511	Florida	59312	35.3206	0.477895
302	27.9654	-82.4696	33606	Florida	26347	-8.80046	-0.474586
303	27.971	-82.5039	33609	Florida	8268	-4.95374	-0.448975
304	27.9724	-82.6524	33765	Florida	105	0.771673	0.926606
305	27.9742	-82.3586	33510	Florida	2776	7.07229	0.605928
306	27.9754	-82.4453	33605	Florida	322	-1.89039	-0.760394
307	27.9775	-81.8589	33830	Florida	407	-0.335214	-0.13885
308	27.9784	-82.6357	33759	Florida	68	-0.870732	-0.544332
309	27.9814	-81.6934	33859	Florida	226	0.0108396	-0.00999935
310	27.9837	-82.5032	33607	Florida	37891	-14.2198	-0.60564
311	27.9922	-80.6501	32948	Florida	2884	4.15891	1.18503
312	27.9936	-82.4693	33603	Florida	11280	-5.39163	-0.435836
313	27.9963	-82.6223	34695	Florida	90	-0.999341	-0.58963
314	27.9978	-82.4145	33610	Florida	4417	-1.79998	-0.243118
315	28.0003	-81.6636	33853	Florida	924	-2.48611	-0.713316
316	28.0004	-81.9762	33813	Florida	13636	5.19962	0.11847
317	28.0019	-82.5484	33615	Florida	21090	16.1603	0.381145
318	28.0043	-82.4971	33614	Florida	11809	17.923	1.1676
319	28.005	-82.195	33563	Florida	6395	-5.83943	-0.643754
320	28.0051	-82.5242	33634	Florida	94	0.925759	0.47135
321	28.0059	-82.6633	34698	Florida	296	-1.79574	-0.730858
322	28.0081	-82.6358	33761	Florida	67	-0.857661	-0.537624
323	28.01	-82.4636	33604	Florida	25	1.38823	1.44131
324	28.0127	-82.5714	33635	Florida	198	-1.48308	-0.737084
325	28.0157	-97.1429	78382	Texas	1191	-2.98988	-0.577506
326	28.0176	-81.9627	33803	Florida	22116	-5.39291	-0.447293
327	28.0196	-82.4243	33617	Florida	11072	27.455	1.89734
328	28.0215	-82.6074	34677	Florida	2167	-4.26153	-0.693085
329	28.022	-81.8164	33880	Florida	33931	7.34797	0.114803
330	28.0232	-82.4045	33637	Florida	6168	-7.64558	-0.795413
331	28.0274	-80.6377	32950	Florida	9709	-3.27316	-0.103245
332	28.0277	-82.4608	33612	Florida	10409	16.3373	1.03816
333	28.0325	-82.4369	33620	Florida	3969	-6.1673	-0.781301
334	28.0325	-81.9206	33801	Florida	35	-0.559613	-0.462036
335	28.0355	-82.5686	33626	Florida	3809	-2.11142	-0.384568
336	28.0377	-82.5322	33625	Florida	16937	31.9769	1.19385
337	28.0398	-82.6335	34684	Florida	17720	-1.10532	0.0704828
338	28.0407	-82.4922	33618	Florida	8954	-5.44199	-0.473845
339	28.0413	-82.6494	34683	Florida	67	-0.848705	-0.529723
340	28.0455	-82.4624	33613	Florida	8328	-7.57803	-0.678892
341	28.0517	-82.6101	34685	Florida	4684	-4.70567	-0.487822
342	28.057	-81.9243	33805	Florida	64031	-9.77298	-0.482256
343	28.0593	-80.6559	32907	Florida	5809	-0.856313	0.168939
344	28.0616	-80.6474	32905	Florida	7633	-5.18823	-0.38111
345	28.0704	-81.7312	33881	Florida	16050	4.91688	0.061814
346	28.0719	-82.4059	33647	Florida	1255	-1.27534	-0.534283
347	28.0756	-81.6559	33838	Florida	31	3.34242	2.96237
348	28.0779	-82.4835	33548	Florida	5205	4.7804	0.220797
349	28.0782	-82.4615	33549	Florida	2283	8.19107	0.930614
350	28.082	-82.5535	33556	Florida	556	-2.41992	-0.795435
351	28.0848	-82.6442	34689	Florida	2396	-0.247443	0.211301
352	28.0862	-82.4403	33559	Florida	5601	-5.63568	-0.725825
353	28.0877	-80.66	32904	Florida	8045	-6.7963	-0.473185
354	28.0903	-80.6547	32901	Florida	11041	-9.53614	-0.697016
355	28.0915	-82.5051	33558	Florida	4175	-5.19262	-0.693959
356	28.1045	-80.6539	32903	Florida	1237	0.717981	1.10622
357	28.1136	-82.365	33543	Florida	1240	41.6252	5.25388
358	28.1244	-81.9848	33809	Florida	3439	11.1612	1.27114
359	28.1328	-80.673	32934	Florida	1979	-4.47004	-0.809929
360	28.1339	-80.6656	32935	Florida	12227	-8.09815	-0.428091
361	28.1348	-82.3031	33541	Florida	3174	1.50585	-0.0664176
362	28.1357	-82.5743	34655	Florida	40698	13.1404	0.271394
363	28.1358	-81.6012	33844	Florida	15795	-11.4921	-0.826412
364	28.136	-82.2599	33542	Florida	3333	1.44868	-0.0822242
365	28.1463	-82.4143	33544	Florida	12090	-3.40972	-0.539733
366	28.151	-82.6309	34652	Florida	4917	-0.470114	-0.108449
367	28.1571	-82.6105	34653	Florida	13557	2.72933	0.0687937
368	28.1995	-81.4832	34759	Florida	1608	2.01671	0.198859
369	28.2103	-80.7144	32940	Florida	5155	-5.16815	-0.393182
370	28.2218	-82.2875	33525	Florida	2581	11.9185	1.34634
371	28.2375	-81.5504	33837	Florida	24360	60.8738	2.26596
372	28.2554	-80.7024	32952	Florida	743	-2.41624	-0.57044
373	28.2658	-80.7009	32931	Florida	57	-0.770674	-0.437638
374	28.2679	-80.7193	32955	Florida	6695	-5.52795	-0.328345
375	28.2681	-81.0326	34773	Florida	2035	-4.32721	-0.811438
376	28.2769	-81.4774	34758	Florida	136	-0.168626	-0.0304546
377	28.288	-82.5886	34667	Florida	3355	-4.32685	-0.605354
378	28.2936	-81.3711	34772	Florida	47	-0.632198	-0.447946
379	28.2942	-81.5992	33897	Florida	100	-0.951444	-0.569522
380	28.3279	-81.4352	34746	Florida	753	-2.57026	-0.793927
381	28.3502	-81.3687	34769	Florida	6444	0.266879	0.150364
382	28.3656	-81.5095	34747	Florida	13659	32.8452	2.26028
383	28.3669	-82.5544	34606	Florida	687	1.7152	0.791378
384	28.3825	-82.5134	34609	Florida	7530	-0.504036	-0.000568029
385	28.3831	-82.5342	34608	Florida	205	0.0329711	0.207663
386	28.3843	-81.418	34741	Florida	67804	26.8827	0.974962
387	28.3843	-81.3846	34744	Florida	12547	-7.39204	-0.55742
388	28.3855	-81.3002	34771	Florida	1746	-1.85441	-0.291086
389	28.3862	-80.7687	32953	Florida	439	-0.703567	0.0881139
390	28.3884	-97.7416	78102	Texas	485	-2.04268	-0.71993
391	28.433	-80.8543	32927	Florida	18371	-13.4966	-0.833974
392	28.4361	-81.6306	34714	Florida	91	2.30895	2.00727
393	28.4419	-81.4129	32837	Florida	9859	-8.08871	-0.680683
394	28.4535	-81.3778	32824	Florida	362	-0.697723	-0.0763874
395	28.4694	-82.5264	34613	Florida	1846	-4.19215	-0.813349
396	28.4708	-81.3033	32832	Florida	1239	3.3355	0.727577
397	28.4756	-81.3524	32827	Florida	40746	-14.6395	-0.549345
398	28.4836	-80.8768	32780	Florida	1289	-3.57503	-0.793798
399	28.494	-81.4276	32819	Florida	43907	13.2071	0.815087
400	28.501	-81.3892	32809	Florida	1441	1.04065	0.633289
401	28.5059	-81.5083	34787	Florida	16941	-2.50725	0.0548293
402	28.5079	-81.4674	34786	Florida	10018	-8.37855	-0.678844
403	28.5128	-82.4206	34601	Florida	1239	-2.80943	-0.597449
404	28.5128	-99.9709	78834	Texas	1539	-1.77139	-0.198317
405	28.5161	-81.3973	32839	Florida	354	-1.25627	-0.392305
406	28.5173	-81.3629	32812	Florida	30406	8.51384	0.206449
407	28.5184	-81.3263	32829	Florida	5027	11.1364	1.13803
408	28.5219	-81.3458	32822	Florida	14703	9.24651	0.445462
409	28.5305	-81.5964	34711	Florida	63576	-8.8557	-0.144834
410	28.5312	-81.413	32811	Florida	11	-0.320615	-0.231284
411	28.5317	-81.3756	32806	Florida	40846	-15.3207	-0.62656
412	28.5324	-81.4313	32835	Florida	20285	-3.02566	-0.0162518
413	28.5389	-81.3159	32825	Florida	5836	-2.4142	-0.338695
414	28.5395	-81.3949	32805	Florida	4484	-2.28048	-0.113119
415	28.5474	-81.3799	32801	Florida	316	-1.71185	-0.717408
416	28.5478	-81.2853	32828	Florida	42014	-10.9968	-0.381333
417	28.5534	-81.7363	34736	Florida	91	0.161909	0.436651
418	28.5554	-81.3678	32803	Florida	77313	-12.0823	-0.30236
419	28.556	-81.3471	32807	Florida	63817	-2.88692	0.083009
420	28.5614	-81.4537	34761	Florida	43011	-3.43657	0.0217388
421	28.5643	-81.3576	32814	Florida	737	-2.60876	-0.777152
422	28.5645	-80.976	32796	Florida	19076	-2.59782	0.151907
423	28.5647	-81.4098	32808	Florida	3503	4.33683	1.1587
424	28.5653	-81.3888	32804	Florida	1531	-2.20212	-0.329946
425	28.5672	-81.4305	32818	Florida	678	0.217905	0.482033
426	28.5779	-81.3202	32817	Florida	24864	-13.1954	-0.700132
427	28.5784	-81.2932	32826	Florida	42	-0.615397	-0.405778
428	28.5787	-81.3675	32789	Florida	8132	-4.91726	-0.343345
429	28.5862	-81.3434	32792	Florida	1018	-2.41544	-0.534269
430	28.5871	-81.4014	32810	Florida	1421	1.23388	0.794557
431	28.5914	-81.5806	34715	Florida	18	-0.416104	-0.283716
432	28.5948	-81.3713	32751	Florida	37552	-0.0346954	0.220558
433	28.6096	-81.3911	32714	Florida	98	-0.965483	-0.554856
434	28.6102	-81.4623	32703	Florida	5735	1.5485	0.603911
435	28.6131	-81.3717	32701	Florida	8700	-7.52336	-0.638141
436	28.6215	-81.298	32765	Florida	36010	13.8238	1.0847
437	28.6306	-81.3279	32708	Florida	403	-0.389441	0.220451
438	28.6376	-81.3611	32750	Florida	10304	-0.373043	0.263384
439	28.6405	-81.3882	32779	Florida	2058	-4.44117	-0.815498
440	28.6509	-81.435	32712	Florida	836	-2.49699	-0.632254
441	28.6518	-96.6696	77979	Texas	4548	-3.55078	-0.230313
442	28.6753	-81.357	32746	Florida	33275	-11.7817	-0.470216
443	28.6756	-81.312	32773	Florida	21	-0.443835	-0.307806
444	28.6796	-81.5281	32757	Florida	1300	-0.45448	0.21798
445	28.7019	-81.6156	32778	Florida	446	-1.09229	-0.232879
446	28.7161	-81.3379	32771	Florida	29247	-6.34589	-0.156892
447	28.7326	-100.433	78852	Texas	11493	-5.75323	-0.279634
448	28.7477	-81.7819	34748	Florida	142	-1.13037	-0.611366
449	28.7802	-82.0077	33585	Florida	176	-1.22478	-0.619257
450	28.7923	-81.2908	32725	Florida	5568	-6.75584	-0.771251
451	28.7969	-82.4343	34461	Florida	422	-1.96538	-0.741307
452	28.829	-96.9858	77901	Texas	20540	-4.77325	0.0237008
453	28.8329	-82.4988	34429	Florida	298	-0.453397	0.0896037
454	28.8405	-81.2963	32763	Florida	9043	4.64021	0.362953
455	28.8574	-97.0006	77904	Texas	11167	-7.17193	-0.445335
456	28.8942	-81.3122	32720	Florida	14501	31.6427	2.08308
457	28.9081	-82.3151	34453	Florida	9467	-4.03766	-0.265721
458	28.9183	-81.9008	32159	Florida	6884	4.90432	0.607847
459	28.9289	-96.8119	77957	Texas	217	1.68173	1.67004
460	28.9633	-81.1338	32168	Florida	669	-0.97874	-0.113205
461	28.9934	-95.8638	77414	Texas	5799	-3.06268	0.0597386
462	29.071	-82.0651	34420	Florida	517	-2.08114	-0.755862
463	29.089	-95.4517	77566	Texas	8760	-8.22156	-0.45469
464	29.0978	-82.15	34476	Florida	12634	-1.54428	-0.183314
465	29.1003	-98.4736	78064	Texas	321	-1.6074	-0.66889
466	29.101	-81.0666	32127	Florida	284	-1.07278	-0.326981
467	29.1174	-81.0796	32129	Florida	16	-0.395626	-0.283516
468	29.1351	-82.1202	34471	Florida	53564	19.3147	0.579268
469	29.1358	-82.1555	34474	Florida	215	3.75117	2.26315
470	29.1363	-81.3206	32180	Florida	71	1.5843	1.60367
471	29.1551	-81.0827	32114	Florida	3763	-5.38573	-0.678551
472	29.1838	-81.086	32117	Florida	808	-2.7945	-0.778589
473	29.1875	-82.1429	34475	Florida	5179	-6.62135	-0.812556
474	29.2296	-81.1237	32174	Florida	15870	-8.58399	-0.454743
475	29.2349	-96.1959	77437	Texas	2495	-2.82351	-0.241516
476	29.2711	-95.427	77515	Texas	233	-1.4936	-0.63617
477	29.2939	-98.3525	78114	Texas	2002	3.01993	1.29398
478	29.363	-96.0001	77488	Texas	3271	-4.64432	-0.688524
479	29.3687	-100.878	78843	Texas	93	-0.806153	-0.481461
480	29.4024	-94.9715	77551	Texas	5559	0.594168	0.234306
481	29.416	-98.5188	78221	Texas	5311	-5.48404	-0.614579
482	29.4204	-98.5409	78224	Texas	5086	-1.62941	0.236765
483	29.4262	-81.2525	32110	Florida	160	-1.23003	-0.609037
484	29.4292	-98.4844	78223	Texas	5217	-3.4235	-0.148081
485	29.437	-98.5486	78211	Texas	2526	-2.37472	-0.139502
486	29.4396	-98.504	78235	Texas	1522	-0.545621	0.446592
487	29.4456	-98.5769	78236	Texas	212	-1.27473	-0.63222
488	29.4581	-81.2126	32164	Florida	210	-0.698904	-0.037996
489	29.4595	-98.549	78237	Texas	3669	-3.26987	-0.333539
490	29.461	-98.5323	78207	Texas	38259	-9.8364	-0.335492
491	29.4629	-98.5168	78205	Texas	3835	-1.26867	0.295929
492	29.4658	-98.4789	78220	Texas	2324	-4.27195	-0.808882
493	29.4687	-98.5136	78215	Texas	358	-1.67307	-0.68413
494	29.4694	-98.5047	78208	Texas	734	-1.9802	-0.501536
495	29.4695	-98.5867	78251	Texas	34175	-6.86022	-0.169605
496	29.4699	-98.626	78253	Texas	2218	0.498101	0.618472
497	29.4713	-98.5486	78228	Texas	1374	-3.26837	-0.795788
498	29.4752	-98.5312	78201	Texas	850	-2.57599	-0.76368
499	29.4755	-98.517	78212	Texas	13800	-9.90982	-0.767855
500	29.4772	-98.495	78234	Texas	775	-2.46607	-0.754924
501	29.4817	-98.5824	78250	Texas	18894	-10.1972	-0.646999
502	29.4849	-98.5468	78229	Texas	146967	-27.5229	-0.632583
503	29.4854	-98.5001	78209	Texas	1378	-1.4656	0.0298154
504	29.4859	-100.949	78840	Texas	9440	-5.16487	-0.31206
505	29.4891	-98.4531	78244	Texas	428	-1.83579	-0.703726
506	29.4896	-98.5597	78240	Texas	5369	-2.9176	-0.136378
507	29.4898	-82.3908	32696	Florida	95	-0.885642	-0.529765
508	29.4904	-98.475	78218	Texas	5488	-5.96353	-0.69045
509	29.4905	-98.5264	78213	Texas	2067	-2.53507	-0.258782
510	29.4984	-98.5379	78230	Texas	1711	-2.29924	-0.247431
511	29.4988	-98.5103	78216	Texas	1559	-2.36001	-0.300577
512	29.5032	-98.5602	78249	Texas	795	-2.49588	-0.758766
513	29.5053	-98.4783	78217	Texas	22271	3.26989	0.887894
514	29.5085	-97.4714	78629	Texas	684	-1.45006	-0.0601118
515	29.5095	-98.5304	78231	Texas	838	1.71202	1.68719
516	29.5121	-95.1061	77591	Texas	7203	5.58741	0.682794
517	29.5147	-98.5219	78248	Texas	2676	9.5458	3.76662
518	29.5152	-98.6088	78023	Texas	4283	11.6597	3.05218
519	29.5166	-98.4472	78233	Texas	1232	-2.79809	-0.640184
520	29.5172	-98.4991	78232	Texas	3251	-4.28105	-0.597601
521	29.5189	-98.4058	78150	Texas	9675	3.99614	1.16819
522	29.5217	-98.563	78256	Texas	187	-1.21433	-0.593412
523	29.5224	-82.7802	32626	Florida	297	-1.65484	-0.690933
524	29.5269	-98.3948	78154	Texas	8966	-4.70435	-0.224238
525	29.532	-98.5048	78258	Texas	33691	-3.94325	0.155343
526	29.535	-98.4716	78259	Texas	1111	-2.9699	-0.781687
527	29.5377	-98.5431	78257	Texas	976	-1.34794	0.00350891
528	29.5464	-95.2598	77511	Texas	7392	8.3579	1.28417
529	29.5489	-81.2498	32137	Florida	1519	-1.92584	-0.135363
530	29.5514	-95.1409	77539	Texas	39979	-3.31896	-0.250108
531	29.5573	-98.4946	78260	Texas	502	-1.50534	-0.374608
532	29.5869	-95.182	77573	Texas	12732	9.5079	0.723418
533	29.5925	-98.4686	78163	Texas	496	-0.00395165	0.709839
534	29.598	-98.1098	78155	Texas	2473	0.346204	0.331601
535	29.6097	-95.2495	77546	Texas	9339	-6.78102	-0.727762
536	29.614	-95.2186	77598	Texas	56873	-5.51854	-0.348531
537	29.6181	-90.7148	70363	Louisiana	3631	-4.18452	-0.3559
538	29.6219	-95.1972	77058	Texas	6740	-6.47892	-0.8309
539	29.6343	-95.5941	77469	Texas	60833	7.14435	0.577685
540	29.6395	-82.3922	32608	Florida	12091	-7.44557	-0.649613
541	29.6411	-81.9043	32148	Florida	2680	-2.21723	-0.0687713
542	29.643	-82.6416	32693	Florida	518	-1.60957	-0.466905
543	29.6437	-95.3169	77581	Texas	7259	-1.00955	-0.184198
544	29.6444	-95.3699	77584	Texas	44463	-6.8879	-0.371883
545	29.6489	-95.502	77459	Texas	17502	-1.02482	0.087125
546	29.6503	-82.4688	32669	Florida	305	3.6676	2.39835
547	29.6513	-95.2229	77059	Texas	32988	-0.186832	-0.146577
548	29.6513	-95.2839	77089	Texas	14712	18.9634	1.17068
549	29.652	-82.3306	32641	Florida	149	-1.05366	-0.621269
550	29.6537	-82.3968	32607	Florida	1369	-2.86262	-0.713882
551	29.654	-82.3684	32601	Florida	277	-0.72359	-0.275891
552	29.6548	-90.7661	70360	Louisiana	37804	-14.2774	-0.476765
553	29.6561	-98.6162	78006	Texas	1335	-1.77953	-0.113884
554	29.6614	-82.3832	32605	Florida	6615	-6.53859	-0.775984
555	29.6625	-98.1711	78130	Texas	16925	13.8909	1.39306
556	29.664	-82.4045	32606	Florida	987	2.10322	0.856357
557	29.6643	-95.2665	77034	Texas	3992	0.420773	0.0408169
558	29.6665	-95.6951	77471	Texas	1844	7.00957	2.02744
559	29.6718	-95.5695	77479	Texas	32148	-10.6857	-0.50057
560	29.674	-95.3179	77075	Texas	3185	0.303229	-0.0468847
561	29.6749	-95.2363	77505	Texas	11507	-5.82361	-0.620839
562	29.6805	-82.3902	32653	Florida	11588	3.12916	0.330964
563	29.6812	-95.2691	77504	Texas	34274	13.5527	0.528414
564	29.6924	-95.4756	77085	Texas	12293	-6.87449	-0.611024
565	29.6951	-95.1912	77571	Texas	12231	14.2518	0.766984
566	29.6951	-95.5548	77478	Texas	21023	-7.58632	-0.482656
567	29.6966	-95.5301	77477	Texas	3780	-3.11625	-0.446123
568	29.7005	-95.2796	77502	Texas	1385	-2.92523	-0.805473
569	29.7019	-90.6609	70394	Louisiana	207	-1.31027	-0.568548
570	29.7051	-95.2322	77536	Texas	2383	5.54901	0.900872
571	29.7063	-95.4723	77035	Texas	270	-0.694773	-0.301268
572	29.7083	-95.5014	77071	Texas	3050	7.59369	1.43265
573	29.71	-95.5185	77031	Texas	4147	-5.59137	-0.826958
574	29.7107	-95.2563	77503	Texas	543	-1.81049	-0.763063
575	29.7108	-95.6606	77406	Texas	8969	2.11899	0.314853
576	29.7137	-95.3516	77087	Texas	28881	-8.1395	-0.547217
577	29.7156	-96.5336	78934	Texas	1075	-2.19569	-0.362675
578	29.7178	-95.4238	77054	Texas	31310	-12.353	-0.661996
579	29.7181	-95.4753	77096	Texas	262	0.0569323	0.125013
580	29.7195	-95.5434	77099	Texas	20386	-3.8148	-0.237596
581	29.7197	-82.4335	32615	Florida	508	0.54381	0.453389
582	29.7226	-95.4454	77025	Texas	16612	-5.86908	-0.325897
583	29.7231	-95.7217	77441	Texas	8800	-2.95586	-0.223122
584	29.7241	-95.3912	77021	Texas	21471	4.56359	0.515651
585	29.7242	-95.1617	77520	Texas	337	-1.37985	-0.739216
586	29.7246	-91.0442	70380	Louisiana	22075	-13.3495	-0.797566
587	29.725	-95.6168	77407	Texas	418	0.962359	0.644863
588	29.7266	-95.5004	77074	Texas	65195	11.3821	0.309518
589	29.731	-95.3347	77012	Texas	184	-1.09123	-0.662338
590	29.7321	-95.424	77030	Texas	276047	-30.5919	-0.549548
591	29.7324	-95.5818	77083	Texas	6136	-5.87592	-0.630965
592	29.7338	-95.4648	77401	Texas	15455	1.28011	0.43564
593	29.7345	-95.5136	77036	Texas	16040	13.7965	1.01198
594	29.7346	-95.5442	77072	Texas	5791	9.74681	1.36771
595	29.736	-95.3658	77023	Texas	6309	-6.17853	-0.794415
596	29.7388	-95.4782	77081	Texas	36884	-7.47039	-0.225914
597	29.7402	-95.4398	77005	Texas	409	-1.70805	-0.715191
598	29.7408	-95.3975	77004	Texas	13487	-8.27798	-0.692421
599	29.7484	-95.5782	77082	Texas	25153	-13.4416	-0.789739
600	29.7488	-95.3609	77011	Texas	17602	12.4914	0.706342
601	29.7498	-95.4346	77098	Texas	10904	5.05735	0.870978
602	29.7499	-95.447	77046	Texas	239	-1.30981	-0.651583
603	29.7515	-81.6771	32177	Florida	1898	-0.63417	0.280485
604	29.752	-95.2722	77015	Texas	34364	-3.16973	-0.389226
605	29.7523	-95.4184	77006	Texas	3510	0.886554	0.49672
606	29.7535	-95.5055	77063	Texas	3844	3.40214	1.15597
607	29.7542	-95.4558	77027	Texas	1452	-3.2401	-0.798248
608	29.7574	-95.5301	77042	Texas	11012	-8.37158	-0.730529
609	29.7587	-95.4844	77057	Texas	3840	0.685042	0.497528
610	29.7592	-95.6764	77494	Texas	48325	-14.8062	-0.633255
611	29.7608	-95.4015	77002	Texas	6861	-5.57839	-0.633455
612	29.7609	-95.4321	77019	Texas	139	-0.993245	-0.574204
613	29.7611	-95.6312	77450	Texas	45608	-10.8187	-0.343362
614	29.7631	-95.5632	77077	Texas	1543	4.68409	2.33383
615	29.764	-95.1433	77521	Texas	9869	-4.73726	-0.645737
616	29.7685	-95.3672	77020	Texas	3151	15.6424	2.57773
617	29.77	-95.5989	77094	Texas	9856	-7.94939	-0.720918
618	29.7719	-90.7405	70301	Louisiana	1724	-3.7147	-0.787844
619	29.7747	-95.4998	77024	Texas	93038	-9.70504	-0.171424
620	29.7785	-95.5569	77079	Texas	8903	-8.14322	-0.811947
621	29.7813	-81.3521	32086	Florida	19619	-12.4561	-0.748623
622	29.7863	-95.4056	77009	Texas	4373	-0.806607	0.0761068
623	29.7878	-95.3801	77026	Texas	15914	-5.03098	-0.33502
624	29.7907	-95.4393	77008	Texas	34393	10.7358	0.903882
625	29.7916	-95.4876	77055	Texas	22890	-8.26889	-0.435377
626	29.7936	-97.7659	78648	Texas	296	-1.47774	-0.623124
627	29.7991	-95.2625	77049	Texas	11571	-7.84266	-0.792004
628	29.801	-95.5428	77043	Texas	133	-1.00735	-0.558169
629	29.8039	-95.508	77080	Texas	2523	-3.66305	-0.621157
630	29.809	-95.5888	77084	Texas	24247	17.4744	1.73366
631	29.8102	-95.4458	77018	Texas	10805	-6.90938	-0.591744
632	29.8103	-103.251	79830	Texas	145	1.33525	1.01387
633	29.8112	-95.4139	77022	Texas	3969	-5.0999	-0.784698
634	29.8126	-95.629	77449	Texas	2907	-4.75671	-0.817273
635	29.8129	-95.4767	77092	Texas	4620	-4.98179	-0.649015
636	29.8192	-95.6741	77493	Texas	176	-1.16962	-0.59943
637	29.8293	-95.456	77091	Texas	4329	8.44107	2.09258
638	29.8322	-95.4196	77076	Texas	5749	5.80683	1.24984
639	29.8325	-95.392	77093	Texas	12038	-6.64071	-0.555727
640	29.8334	-95.5415	77041	Texas	602	-2.14262	-0.746332
641	29.8475	-91.5852	70538	Louisiana	874	0.85612	0.530974
642	29.8494	-95.2879	77044	Texas	70	-0.671836	-0.486281
643	29.8616	-81.3728	32080	Florida	6601	-2.52785	0.0615067
644	29.8637	-95.58	77095	Texas	26150	-13.6284	-0.788978
645	29.8671	-95.3947	77039	Texas	10221	-7.06739	-0.661778
646	29.8776	-95.5198	77064	Texas	15	-0.336784	-0.278926
647	29.8791	-95.5517	77065	Texas	84061	26.4926	0.702552
648	29.8873	-95.6221	77433	Texas	22962	-7.68912	-0.318925
649	29.893	-95.3452	77396	Texas	5054	-5.04096	-0.682564
650	29.9012	-95.4607	77067	Texas	4380	-4.4477	-0.661176
651	29.9147	-97.9485	78666	Texas	262	-1.34199	-0.59718
652	29.9169	-95.532	77070	Texas	15694	-5.4141	-0.428516
653	29.9216	-95.4704	77014	Texas	9265	-4.542	-0.485941
654	29.9221	-95.5769	77429	Texas	43615	0.350305	0.330632
655	29.9243	-95.5047	77069	Texas	18066	26.1985	1.69394
656	29.925	-95.2956	77346	Texas	12677	1.53273	0.277687
657	29.929	-96.9161	78945	Texas	179	-0.303629	0.496036
658	29.9328	-85.2991	32456	Florida	132	-1.07908	-0.603307
659	29.9346	-82.0812	32091	Florida	34	-0.554586	-0.386182
660	29.9368	-90.1004	70072	Louisiana	19230	6.4981	-0.165307
661	29.9378	-90.178	70070	Louisiana	239	-1.46623	-0.671638
662	29.9385	-95.3674	77338	Texas	22469	-0.283227	0.173691
663	29.94	-95.4832	77068	Texas	381	1.28299	0.697639
664	29.942	-90.0892	70058	Louisiana	3154	-5.13119	-0.813997
665	29.9424	-95.4589	77090	Texas	24203	16.4332	0.810854
666	29.9446	-90.0799	70056	Louisiana	34493	52.6451	0.873556
667	29.9482	-90.0626	70131	Louisiana	1114	-3.15246	-0.819705
668	29.9492	-90.0863	70053	Louisiana	897	-2.12631	-0.692263
669	29.9515	-90.1003	70115	Louisiana	37689	-13.6255	-0.726473
670	29.9518	-82.4043	32054	Florida	1804	8.39005	1.74141
671	29.9533	-90.0808	70114	Louisiana	2291	14.4974	1.18541
672	29.9557	-90.1081	70118	Louisiana	39488	-14.6887	-0.743817
673	29.956	-90.0621	70043	Louisiana	5707	8.31456	0.162279
674	29.957	-90.0935	70112	Louisiana	4373	15.5252	0.794203
675	29.9591	-90.08	70117	Louisiana	720	22.7455	4.11047
676	29.9591	-90.1358	70123	Louisiana	2295	-4.08876	-0.697359
677	29.9595	-90.1208	70121	Louisiana	14995	-3.79784	-0.0687807
678	29.9605	-90.0967	70119	Louisiana	5898	14.6788	0.558136
679	29.9633	-95.5077	77379	Texas	21854	-5.56211	-0.385675
680	29.9636	-90.1234	70001	Louisiana	5320	8.07597	1.70854
681	29.9658	-90.1123	70005	Louisiana	21838	-6.63336	-0.608618
682	29.967	-90.1024	70124	Louisiana	237	-1.45203	-0.759853
683	29.9683	-95.3263	77339	Texas	28075	-6.66643	-0.295939
684	29.9683	-90.0892	70122	Louisiana	1322	4.74502	0.334702
685	29.9687	-90.1226	70002	Louisiana	1291	-1.621	-0.163495
686	29.9704	-90.1339	70006	Louisiana	14654	-8.36056	-0.529651
687	29.9714	-90.2184	70047	Louisiana	3887	-4.86957	-0.619181
688	29.9745	-90.0618	70127	Louisiana	3994	44.7239	3.13334
689	29.9763	-90.1612	70065	Louisiana	18427	-8.27877	-0.438476
690	29.9766	-95.7253	77484	Texas	19922	19.8864	1.66075
691	29.9799	-95.4721	77388	Texas	148	-1.04772	-0.632816
692	29.9975	-97.7753	78644	Texas	1578	2.59485	1.51796
693	30.0002	-93.9725	77642	Texas	15337	16.7289	1.42616
694	30.0028	-81.4599	32084	Florida	71	-0.805024	-0.478345
695	30.0031	-95.5336	77375	Texas	18147	6.94675	0.510777
696	30.01	-95.4095	77386	Texas	1313	-1.78979	-0.292304
697	30.0156	-95.3571	77365	Texas	2313	-3.82048	-0.742278
698	30.0178	-94.0665	77705	Texas	2130	-4.11512	-0.765408
699	30.0243	-94.0158	77627	Texas	1173	-2.60429	-0.6108
700	30.0277	-99.1195	78028	Texas	1253	0.400481	0.691648
701	30.032	-97.984	78676	Texas	395	-1.73799	-0.656599
702	30.037	-95.4713	77380	Texas	52474	0.508841	0.141955
703	30.043	-91.9257	70560	Louisiana	6533	9.69804	0.637301
704	30.0447	-93.9546	77630	Texas	1896	-2.87576	-0.502045
705	30.0509	-90.3159	70068	Louisiana	7775	-2.84205	-0.199376
706	30.0558	-83.5613	32348	Florida	361	4.53393	2.32015
707	30.0567	-92.0973	70510	Louisiana	709	1.14239	0.331654
708	30.062	-81.5489	32092	Florida	4423	-0.628012	0.357618
709	30.0666	-94.073	77701	Texas	33536	13.6298	0.77876
710	30.0683	-91.8653	70563	Louisiana	5959	13.3947	1.04843
711	30.069	-95.4873	77381	Texas	2831	-4.15851	-0.713805
712	30.0692	-94.0991	77707	Texas	1963	-2.57973	-0.452276
713	30.0742	-94.0848	77702	Texas	22050	-5.67395	-0.30306
714	30.0772	-95.4476	77385	Texas	2533	4.03101	1.28536
715	30.0826	-97.2927	78957	Texas	138	-1.02985	-0.489268
716	30.0841	-95.5084	77382	Texas	1205	-2.67689	-0.666972
717	30.0904	-81.686	32043	Florida	9932	33.7423	2.9609
718	30.0921	-95.556	77354	Texas	16652	3.16076	0.591637
719	30.0922	-82.6135	32025	Florida	75043	-18.3954	-0.591211
720	30.0963	-97.8219	78640	Texas	38342	-14.6582	-0.677921
721	30.1042	-81.5165	32095	Florida	121	-1.05565	-0.568339
722	30.1114	-96.1741	77426	Texas	5286	-5.44532	-0.735384
723	30.1145	-95.484	77384	Texas	16032	-5.60392	-0.314413
724	30.1396	-92.0189	70592	Louisiana	260	-1.39806	-0.732575
725	30.1563	-96.9839	78942	Texas	9971	-8.44529	-0.798736
726	30.1578	-91.9923	70518	Louisiana	607	-2.13142	-0.788424
727	30.1673	-81.76	32068	Florida	662	-1.69352	-0.499215
728	30.1684	-83.5942	32347	Florida	14	-0.338439	-0.27994
729	30.169	-97.8051	78610	Texas	23969	5.87483	1.62748
730	30.1721	-81.6153	32259	Florida	11869	4.2243	0.572963
731	30.1761	-92.0317	70508	Louisiana	58609	-4.41433	-0.402794
732	30.1847	-81.5218	32082	Florida	4255	-3.86244	-0.429661
733	30.1857	-81.6772	32003	Florida	5555	-5.08807	-0.588274
734	30.1857	-92.0446	70503	Louisiana	40711	3.0481	-0.180179
735	30.1861	-81.5396	32081	Florida	112	-1.01478	-0.59022
736	30.1929	-85.655	32401	Florida	6624	-4.28133	-0.381484
737	30.1946	-95.4928	77304	Texas	33187	7.7747	0.477767
738	30.1971	-92.0536	70506	Louisiana	14810	15.0523	0.588317
739	30.1993	-97.5095	78602	Texas	3436	1.01939	1.40172
740	30.1997	-85.6584	32405	Florida	30631	6.04305	0.435414
741	30.1998	-93.2496	70605	Louisiana	16390	-2.90452	-0.103969
742	30.2013	-82.6622	32055	Florida	18038	9.41809	0.736477
743	30.2045	-81.6001	32258	Florida	18351	6.43757	0.62501
744	30.206	-81.7149	32065	Florida	7016	-6.82215	-0.705408
745	30.2115	-95.0957	77327	Texas	3142	5.06543	1.07791
746	30.2134	-92.0248	70501	Louisiana	1817	7.27104	1.07204
747	30.214	-81.646	32223	Florida	1924	-2.53915	-0.455178
748	30.2171	-93.2305	70601	Louisiana	20303	-10.2398	-0.644169
749	30.2186	-81.6864	32073	Florida	12544	-3.95521	-0.288701
750	30.2207	-92.245	70526	Louisiana	2484	3.02412	0.557763
751	30.2223	-92.1453	70578	Louisiana	2127	-3.44173	-0.716163
752	30.2293	-81.5809	32256	Florida	107934	-30.453	-0.809535
753	30.23	-92.0735	70583	Louisiana	817	10.2245	2.51242
754	30.2332	-91.9682	70517	Louisiana	3492	3.63812	0.24377
755	30.2335	-81.6293	32257	Florida	221	5.61498	3.56382
756	30.2349	-98.9088	78624	Texas	523	-1.84672	-0.706511
757	30.2352	-89.867	70458	Louisiana	22504	-13.1788	-0.779324
758	30.2361	-97.8269	78737	Texas	1862	0.251585	1.36375
759	30.2363	-93.2974	70663	Louisiana	45590	4.32759	0.266143
760	30.2369	-97.7843	78748	Texas	43432	-15.9985	-0.633597
761	30.2386	-96.3636	77833	Texas	6547	-3.86894	-0.232361
762	30.2391	-81.6894	32244	Florida	9813	-7.06178	-0.61276
763	30.2397	-97.8996	78620	Texas	8361	-7.72809	-0.696822
764	30.2398	-89.8176	70461	Louisiana	51191	-6.51518	0.143804
765	30.2428	-81.6576	32212	Florida	136	-1.1148	-0.638056
766	30.2496	-81.728	32221	Florida	4169	8.82148	1.35625
767	30.2531	-81.6348	32217	Florida	3298	-2.19698	-0.293596
768	30.2588	-97.7518	78744	Texas	2841	-4.50711	-0.799949
769	30.2602	-81.6824	32210	Florida	3659	-4.3956	-0.614107
770	30.2649	-92.6231	70546	Louisiana	2196	-3.98527	-0.806629
771	30.2651	-92.0469	70520	Louisiana	327	-1.5426	-0.749834
772	30.2657	-97.7881	78749	Texas	5117	2.4645	2.33684
773	30.2671	-81.57	32224	Florida	8935	8.27679	0.728856
774	30.2676	-97.7699	78745	Texas	16553	-7.70045	-0.195372
775	30.2693	-81.5489	32250	Florida	57512	27.4431	0.81511
776	30.271	-81.6156	32216	Florida	14128	7.4768	0.487689
777	30.2746	-81.6385	32207	Florida	25630	-11.3901	-0.638871
778	30.2772	-81.671	32205	Florida	34	-0.556193	-0.417394
779	30.2776	-81.5895	32246	Florida	48146	70.9066	2.46828
780	30.2846	-81.6538	32204	Florida	30947	-15.8679	-0.792714
781	30.2907	-97.7412	78741	Texas	1402	-3.17721	-0.764822
782	30.2935	-81.6151	32211	Florida	1495	-3.40963	-0.751226
783	30.294	-97.7553	78704	Texas	34718	-15.9066	-0.833932
784	30.2992	-97.784	78735	Texas	5760	-6.41572	-0.76566
785	30.3001	-81.6359	32206	Florida	807	3.95131	1.34015
786	30.3031	-81.6576	32209	Florida	2499	-3.29061	-0.55985
787	30.3038	-81.5855	32225	Florida	17318	-11.3412	-0.759887
788	30.3078	-95.5825	77356	Texas	11644	-1.29086	0.0581766
789	30.3102	-81.6187	32277	Florida	2190	-2.65872	-0.477463
790	30.311	-97.7375	78702	Texas	5198	-3.36582	0.174697
791	30.3131	-97.7452	78701	Texas	108	-0.887366	-0.424422
792	30.3177	-81.6515	32208	Florida	455	-1.53834	-0.55784
793	30.3242	-97.7627	78746	Texas	4284	-4.22284	-0.241427
794	30.3258	-90.9721	70737	Louisiana	46878	-14.243	-0.619542
795	30.3258	-97.7495	78703	Texas	4140	-1.16785	0.957417
796	30.3273	-97.81	78738	Texas	2721	0.199936	1.72838
797	30.3274	-97.7348	78722	Texas	9759	-8.07132	-0.734488
798	30.3282	-97.7414	78705	Texas	15067	-9.16466	-0.557169
799	30.335	-90.0416	70448	Louisiana	5951	-5.09641	-0.373919
800	30.3362	-89.4992	39520	Mississippi	1581	2.87936	1.53839
801	30.3383	-97.7247	78723	Texas	29057	-9.29264	0.137543
802	30.3395	-97.735	78751	Texas	1301	-3.08435	-0.741433
803	30.3451	-97.739	78756	Texas	22000	-12.4002	-0.763529
804	30.3534	-81.5885	32226	Florida	117	-1.03263	-0.625262
805	30.3534	-97.7276	78752	Texas	10822	-7.09605	-0.243588
806	30.3584	-97.7451	78731	Texas	32401	-15.0472	-0.753715
807	30.3588	-91.1328	70764	Louisiana	4961	-3.85312	-0.617868
808	30.3633	-97.7341	78757	Texas	423	-1.19885	0.166681
809	30.3648	-97.7646	78730	Texas	14131	0.144287	2.08388
810	30.3652	-97.59	78621	Texas	708	-2.2246	-0.700827
811	30.3661	-81.6443	32218	Florida	3124	-4.5738	-0.705296
812	30.3672	-97.802	78734	Texas	250	-1.39324	-0.520713
813	30.3705	-97.7818	78732	Texas	1171	-2.99259	-0.730561
814	30.3747	-90.9944	70769	Louisiana	10020	0.996435	0.580375
815	30.3847	-97.7144	78753	Texas	2836	-4.5564	-0.789887
816	30.3853	-90.066	70471	Louisiana	26183	-5.98196	0.0789389
817	30.3862	-97.7236	78758	Texas	29342	-5.51641	0.868048
818	30.3918	-97.7385	78759	Texas	38226	-13.9639	-0.36321
819	30.3938	-97.8845	78669	Texas	3606	-5.23468	-0.713752
820	30.3989	-97.75	78750	Texas	19578	-11.6304	-0.713914
821	30.4039	-97.7618	78726	Texas	8926	-7.1269	-0.427212
822	30.405	-91.0542	70810	Louisiana	41242	-11.1474	-0.615666
823	30.4175	-90.182	70447	Louisiana	1103	-2.97851	-0.780779
824	30.4211	-89.1138	39560	Mississippi	1109	1.05928	0.524407
825	30.4216	-97.6873	78660	Texas	27986	-11.3269	-0.260934
826	30.4218	-87.6865	36542	Alabama	166	-1.14584	-0.549819
827	30.4226	-91.0545	70809	Louisiana	35889	-10.7323	-0.644896
828	30.4227	-91.0611	70836	Louisiana	2296	7.9819	2.11848
829	30.4253	-86.275	32459	Florida	2224	-2.86622	-0.50279
830	30.4263	-90.9868	70726	Louisiana	15911	-9.6008	-0.79535
831	30.427	-89.0669	39501	Mississippi	5226	5.36248	0.864436
832	30.4309	-91.0798	70808	Louisiana	192651	-19.014	-0.580133
833	30.4322	-89.0233	39507	Mississippi	265	-1.44986	-0.701389
834	30.4325	-91.0393	70816	Louisiana	1844	-2.57864	-0.611137
835	30.4337	-88.8059	39564	Mississippi	25864	-11.342	-0.598597
836	30.4337	-92.3289	70535	Louisiana	7261	-4.88061	-0.409306
837	30.4344	-88.978	39531	Mississippi	2876	4.82633	1.26379
838	30.4352	-88.9448	39534	Mississippi	224	-1.33915	-0.671203
839	30.4355	-92.1028	70570	Louisiana	1085	-2.42805	-0.609098
840	30.4356	-91.0919	70803	Louisiana	685	-1.82696	-0.751047
841	30.4379	-90.1366	70433	Louisiana	19479	-1.29764	0.426109
842	30.4403	-88.9282	39540	Mississippi	3738	-5.48574	-0.824887
843	30.4441	-91.0574	70815	Louisiana	14	-0.272469	-0.224436
844	30.4445	-89.0942	39503	Mississippi	6144	12.0149	1.69204
845	30.4446	-91.0768	70806	Louisiana	94569	5.44959	9.84729e-05
846	30.4463	-97.7534	78613	Texas	43855	-14.4901	-0.254831
847	30.4494	-88.9752	39532	Mississippi	3570	4.36647	1.07469
848	30.4509	-97.6994	78664	Texas	5575	-4.83183	-0.0869152
849	30.4529	-88.5233	39581	Mississippi	7715	-6.44712	-0.679614
850	30.4539	-87.1797	32561	Florida	592	-2.12715	-0.772107
851	30.4543	-91.0598	70814	Louisiana	4757	-4.60052	-0.758523
852	30.4569	-84.2739	32301	Florida	339	-0.945772	-0.297171
853	30.4594	-91.0904	70805	Louisiana	5918	16.1858	1.87926
854	30.4606	-86.5186	32541	Florida	1493	0.705181	0.108202
855	30.4631	-87.1223	32563	Florida	11643	1.53514	0.146593
856	30.4631	-97.7219	78681	Texas	51066	-15.7855	-0.29983
857	30.4663	-86.9663	32566	Florida	626	-0.479006	-0.0715909
858	30.4671	-81.5849	32034	Florida	2570	-2.20118	-0.24261
859	30.4688	-87.7083	36535	Alabama	7389	-7.25226	-0.768639
860	30.4692	-87.229	32501	Florida	2484	0.990991	0.0526949
861	30.4704	-97.6975	78665	Texas	5006	-3.57703	0.412264
862	30.4705	-84.2653	32308	Florida	38769	-13.5339	-0.635907
863	30.4729	-86.2258	32439	Florida	179	1.13537	0.901751
864	30.4743	-87.242	32505	Florida	4756	-4.65181	-0.674094
865	30.4761	-86.6529	32547	Florida	6257	10.8192	0.953527
866	30.4767	-97.7843	78641	Texas	5574	-5.74362	-0.440226
867	30.4778	-87.224	32503	Florida	13237	27.8815	1.70908
868	30.4792	-84.2934	32303	Florida	31163	-2.44157	-0.0153576
869	30.4797	-97.6667	78634	Texas	12978	-8.34754	-0.425668
870	30.4809	-90.9299	70785	Louisiana	16795	-3.65093	-0.0386446
871	30.4852	-90.4803	70403	Louisiana	6797	-3.53608	-0.0172131
872	30.4854	-87.2138	32504	Florida	49727	5.71696	-0.0138557
873	30.4879	-89.0585	39574	Mississippi	448	-1.89546	-0.748724
874	30.4879	-90.1239	70435	Louisiana	356	0.0811163	0.780014
875	30.4906	-87.7673	36555	Alabama	16	-0.349649	-0.209414
876	30.4907	-89.6829	39466	Mississippi	12	-0.312526	-0.195375
877	30.4922	-91.086	70714	Louisiana	5693	-5.1041	-0.800802
878	30.4982	-87.2229	32514	Florida	12314	13.191	0.779515
879	30.5017	-86.5086	32578	Florida	6726	-1.0729	-0.217295
880	30.5061	-90.4513	70401	Louisiana	2664	-4.36877	-0.80629
881	30.5139	-84.2585	32312	Florida	42494	16.7096	1.1111
882	30.5178	-97.7288	78628	Texas	8293	-7.7907	-0.819613
883	30.518	-98.0027	78654	Texas	7596	-6.04982	-0.498975
884	30.5209	-87.259	32533	Florida	321	-1.56831	-0.738542
885	30.521	-91.1012	70791	Louisiana	8846	-2.77131	-0.406402
886	30.5254	-84.5048	32351	Florida	2408	2.85633	0.935445
887	30.5266	-86.5752	32542	Florida	13	-0.322138	-0.285906
888	30.5357	-97.6792	78626	Texas	6034	-5.6627	-0.401234
889	30.5472	-95.5158	77340	Texas	2168	-3.84056	-0.804917
890	30.5553	-87.2041	32571	Florida	14165	-4.3131	-0.417117
891	30.5664	-87.9017	36532	Alabama	4175	3.14827	1.13467
892	30.5841	-88.2749	36541	Alabama	52	-0.643569	-0.422683
893	30.5875	-96.4828	77836	Texas	45	-0.531488	-0.355847
894	30.6	-88.2065	36544	Alabama	15	-0.345224	-0.238603
895	30.6061	-96.3188	77845	Texas	11506	-4.28994	-0.28178
896	30.6178	-96.3298	77840	Texas	9456	-5.53552	-0.534852
897	30.6266	-96.3322	77802	Texas	5010	-1.17809	0.110822
898	30.6276	-87.9509	36526	Alabama	592	-2.14372	-0.751021
899	30.648	-88.1715	36619	Alabama	11	-0.292864	-0.205942
900	30.6526	-88.2042	36695	Alabama	5398	0.188482	0.393172
901	30.6551	-87.0395	32570	Florida	10441	-2.25984	-0.17477
902	30.6693	-88.2048	36608	Alabama	31963	17.3102	1.46751
903	30.6726	-92.2913	70586	Louisiana	919	-2.56541	-0.766266
904	30.6749	-89.9257	70427	Louisiana	5079	-3.63794	-0.187522
905	30.676	-88.1107	36604	Alabama	4379	-5.33397	-0.727317
906	30.678	-88.0984	36603	Alabama	44	-0.586496	-0.398541
907	30.6791	-88.1593	36688	Alabama	37	-0.534637	-0.36636
908	30.6812	-88.1283	36607	Alabama	136	-1.02834	-0.584204
909	30.6865	-88.124	36617	Alabama	223	-1.31665	-0.65721
910	30.6903	-94.8897	77351	Texas	27946	-1.84012	0.350648
911	30.6984	-81.6504	31548	Georgia	2004	15.4113	2.67978
912	30.7043	-90.7697	70441	Louisiana	2434	-3.56204	-0.618675
913	30.7073	-91.2677	70775	Louisiana	1922	-1.42306	-0.12667
914	30.7119	-86.5716	32536	Florida	195	0.419712	0.301699
915	30.7208	-98.1522	78611	Texas	311	1.10576	1.3022
916	30.7226	-84.1042	31792	Georgia	5765	-6.28886	-0.709666
917	30.7231	-86.5164	32539	Florida	917	-1.16174	-0.340952
918	30.7261	-81.5929	31558	Georgia	1589	-1.25121	-0.329096
919	30.7301	-99.2231	76856	Texas	296	-1.18958	-0.639787
920	30.7364	-87.1758	32565	Florida	4625	-1.63738	-0.161728
921	30.7393	-84.5545	39819	Georgia	5848	-5.90483	-0.655729
922	30.7545	-87.8631	36507	Alabama	10403	-4.34717	-0.168444
923	30.7964	-88.4937	39452	Mississippi	13333	5.04406	0.923229
924	30.8363	-93.2591	70634	Louisiana	4747	-3.32262	-0.314989
925	30.8549	-89.1058	39577	Mississippi	13269	-9.92458	-0.792539
926	30.8688	-85.2677	32446	Florida	10201	-7.06015	-0.627084
927	30.8716	-95.361	75862	Texas	1308	-3.16953	-0.782459
928	30.8865	-83.3032	31602	Georgia	8389	-6.17208	-0.498513
929	30.9073	-94.0321	75951	Texas	3611	1.25806	0.569533
930	30.9363	-84.8867	39845	Georgia	972	0.509891	0.347825
931	31.0497	-93.2519	71459	Louisiana	1518	-0.405698	0.0581329
932	31.0596	-97.717	76542	Texas	17690	-9.48362	-0.741076
933	31.0618	-97.7526	76549	Texas	52797	23.2727	1.18302
934	31.0687	-98.0222	76550	Texas	962	-2.09102	-0.53949
935	31.0731	-97.6663	76548	Texas	9285	8.68561	1.24434
936	31.0738	-97.5626	76513	Texas	5584	-3.33691	-0.233819
937	31.0887	-97.7118	76541	Texas	2082	-3.5878	-0.810312
938	31.091	-97.49	76502	Texas	43273	-10.7347	-0.37961
939	31.0925	-97.6654	76543	Texas	7964	1.71864	0.376904
940	31.103	-93.2371	71446	Louisiana	4085	-1.81426	-0.198313
941	31.1108	-97.4555	76504	Texas	17	-0.335938	-0.218775
942	31.1296	-87.1181	36426	Alabama	92	2.7929	2.19808
943	31.156	-88.0893	36553	Alabama	46	-0.619833	-0.403911
944	31.179	-83.8157	31768	Georgia	5854	-6.62605	-0.820986
945	31.1833	-86.5159	36420	Alabama	64	2.03374	1.55869
946	31.1945	-85.425	36301	Alabama	80	3.01893	2.20532
947	31.2018	-96.2191	77865	Texas	730	-1.40643	-0.230648
948	31.209	-81.5099	31520	Georgia	2993	-4.81045	-0.737739
949	31.2139	-90.3971	39648	Mississippi	655	-2.11892	-0.755934
950	31.2243	-85.4778	36305	Alabama	483	-1.93765	-0.772432
951	31.2264	-84.2152	31730	Georgia	1392	-3.33421	-0.772069
952	31.2304	-81.479	31522	Georgia	2588	-4.00415	-0.55085
953	31.2403	-85.4319	36303	Alabama	66628	-1.02036	-0.2683
954	31.2409	-82.3168	31501	Georgia	718	-1.5958	-0.244698
955	31.251	-89.6848	39429	Mississippi	1208	12.3182	3.06011
956	31.2904	-89.3212	39401	Mississippi	4795	-5.65987	-0.784496
957	31.2938	-86.2411	36467	Alabama	840	2.10432	0.565758
958	31.3033	-92.4427	71301	Louisiana	37143	-6.52856	-0.277668
959	31.3046	-92.4688	71303	Louisiana	23400	-4.85267	-0.244356
960	31.3101	-85.0237	39823	Georgia	352	-1.00008	-0.3684
961	31.316	-92.4003	71360	Louisiana	13603	-0.623524	0.0625854
962	31.3165	-85.7913	36330	Alabama	9307	30.0528	1.86581
963	31.3238	-89.3686	39402	Mississippi	4192	-4.57562	-0.600195
964	31.3454	-89.2778	39465	Mississippi	209	-1.22152	-0.611682
965	31.3496	-94.7047	75901	Texas	26	-0.435243	-0.265395
966	31.3602	-94.7441	75904	Texas	13182	-9.80795	-0.83134
967	31.3663	-85.6325	36360	Alabama	6254	-3.08003	-0.400541
968	31.399	-84.2657	39870	Georgia	138	-1.04968	-0.495527
969	31.4114	-110.97	85621	Arizona	2901	-2.2049	-0.171852
970	31.4199	-91.5393	71373	Louisiana	4515	1.01386	0.0802709
971	31.4199	-94.7617	75969	Texas	246	-1.31424	-0.615044
972	31.431	-110.973	85648	Arizona	249	-1.20234	-0.607403
973	31.4315	-100.452	76904	Texas	3446	-4.56539	-0.814961
974	31.4327	-83.4779	31794	Georgia	4091	-3.6393	-0.186131
975	31.4401	-83.5608	31793	Georgia	990	-2.69655	-0.752015
976	31.4477	-100.457	76903	Texas	13485	-7.24263	-0.584913
977	31.4515	-100.48	76901	Texas	146	0.106867	0.598294
978	31.5152	-82.8322	31533	Georgia	1672	1.21597	0.808407
979	31.5271	-110.251	85650	Arizona	312	-1.29758	-0.655404
980	31.5293	-97.1851	76712	Texas	26664	-9.92493	-0.545251
981	31.5376	-110.251	85635	Arizona	2070	-0.0219038	0.289461
982	31.5379	-97.1696	76710	Texas	5802	-1.97941	0.0165257
983	31.5391	-83.315	31774	Georgia	1111	-2.5418	-0.534065
984	31.5404	-90.446	39601	Mississippi	2134	1.8491	0.719246
985	31.542	-82.4696	31510	Georgia	1419	-2.75268	-0.521168
986	31.5485	-94.6153	75961	Texas	883	-2.39118	-0.777738
987	31.5489	-91.3798	39120	Mississippi	2499	11.6525	1.60021
988	31.5498	-83.9763	31791	Georgia	85	-0.798011	-0.41728
989	31.5543	-89.2318	39437	Mississippi	3254	-4.85088	-0.816912
990	31.5588	-93.4923	71449	Louisiana	1461	-2.42791	-0.53105
991	31.5612	-97.1679	76708	Texas	1172	-2.71217	-0.779359
992	31.5652	-97.1452	76705	Texas	792	-0.858223	-0.00740271
993	31.5827	-84.1585	31701	Georgia	18263	-11.5295	-0.805025
994	31.5939	-84.1721	31707	Georgia	3127	-1.93558	0.357548
995	31.6021	-91.4861	71334	Louisiana	1302	0.430451	-0.0964525
996	31.6336	-94.6374	75965	Texas	5465	12.5831	2.16019
997	31.6694	-109.432	85607	Arizona	3106	-2.13628	-0.284776
998	31.6729	-89.1703	39440	Mississippi	4435	-3.52526	-0.342705
999	31.6791	-83.2315	31750	Georgia	360	-1.67368	-0.638668
1000	31.6842	-81.8735	31545	Georgia	555	-2.02901	-0.719107
1001	31.6867	-88.7091	39367	Mississippi	26	-0.457609	-0.282108
1002	31.6876	-106.26	79838	Texas	237	-1.12301	-0.613023
1003	31.715	-106.278	79836	Texas	495	-1.63636	-0.709716
1004	31.7241	-98.9986	76801	Texas	22681	-9.71789	-0.621462
1005	31.7257	-106.276	79928	Texas	5671	-4.9904	-0.717416
1006	31.7419	-106.306	79927	Texas	23	2.45895	3.23324
1007	31.7583	-106.258	79938	Texas	26	-0.369306	-0.271076
1008	31.7622	-93.1011	71457	Louisiana	3793	2.24921	0.15172
1009	31.7636	-106.332	79907	Texas	957	-1.86281	-0.564389
1010	31.7645	-95.5546	75801	Texas	17636	-11.2186	-0.820134
1011	31.7762	-106.335	79936	Texas	36816	-0.67697	0.0959786
1012	31.7785	-106.344	79935	Texas	1354	-2.72778	-0.787671
1013	31.7791	-106.355	79915	Texas	652	-1.37088	-0.449862
1014	31.7899	-82.3691	31513	Georgia	576	-1.75858	-0.411794
1015	31.792	-106.378	79905	Texas	17639	0.152018	0.186084
1016	31.799	-106.398	79901	Texas	1026	-2.38441	-0.773847
1017	31.7991	-86.6005	36037	Alabama	1015	-2.3584	-0.665285
1018	31.7995	-106.389	79903	Texas	2183	-2.02926	-0.362932
1019	31.8077	-106.41	79902	Texas	52066	2.79765	0.272949
1020	31.8172	-106.405	79904	Texas	9462	4.50587	0.825095
1021	31.8257	-106.403	79924	Texas	35420	6.33788	0.560658
1022	31.8292	-106.437	79912	Texas	47648	9.24038	0.365487
1023	31.84	-92.1544	71465	Louisiana	1757	-1.36983	-0.0939581
1024	31.843	-106.451	79911	Texas	245	-0.281	-0.0786746
1025	31.8487	-106.472	79932	Texas	7179	4.04837	0.533261
1026	31.8502	-81.5855	31313	Georgia	3085	-4.17142	-0.674777
1027	31.8616	-81.5949	31314	Georgia	23	-0.394506	-0.251895
1028	31.8674	-95.2129	75785	Texas	57	-0.635012	-0.378659
1029	31.875	-102.38	79763	Texas	6182	-3.55349	-0.502441
1030	31.8871	-102.368	79764	Texas	7373	-6.43543	-0.830029
1031	31.8926	-92.6926	71483	Louisiana	1876	10.7338	1.68221
1032	31.898	-102.33	79761	Texas	26259	-3.71621	-0.310298
1033	31.9108	-102.315	79762	Texas	6540	14.4965	1.88112
1034	31.93	-83.7967	31015	Georgia	3674	-5.25492	-0.814136
1035	31.9666	-102.207	79707	Texas	18611	22.502	1.42466
1036	31.9682	-81.2232	31324	Georgia	23671	-12.7178	-0.774947
1037	31.9791	-102.154	79701	Texas	9004	-4.58105	-0.571868
1038	31.9822	-106.811	88021	New Mexico	10792	15.4482	1.35098
1039	32.029	-110.92	85614	Arizona	253	1.34819	1.33151
1040	32.0316	-81.1281	31406	Georgia	36860	-14.9561	-0.697414
1041	32.0395	-95.2743	75766	Texas	9248	-6.03372	-0.461335
1042	32.047	-84.1478	31709	Georgia	8681	-3.93668	-0.0671839
1043	32.0489	-81.1544	31405	Georgia	4539	2.4853	1.23337
1044	32.0548	-81.0907	31410	Georgia	8495	-7.1488	-0.676024
1045	32.0605	-81.1087	31404	Georgia	32868	-11.9163	-0.508814
1046	32.0661	-81.1216	31401	Georgia	188	-0.356867	0.253091
1047	32.0798	-81.1871	31322	Georgia	35057	-13.1155	-0.568307
1048	32.0962	-96.4118	75109	Texas	1269	-3.38221	-0.79324
1049	32.1085	-110.954	85629	Arizona	274	-1.23904	-0.649754
1050	32.1287	-93.6918	71052	Louisiana	2195	-3.71516	-0.746048
1051	32.1437	-96.5405	75110	Texas	3676	0.991032	0.872416
1052	32.1594	-94.2895	75633	Texas	3269	-4.42412	-0.773395
1053	32.1617	-110.689	85602	Arizona	33	-0.452391	-0.303816
1054	32.1747	-95.8969	75751	Texas	2276	-2.02799	-0.172079
1055	32.1785	-110.891	85747	Arizona	1642	-1.16227	0.044045
1056	32.183	-110.962	85746	Arizona	3422	-1.26085	0.123922
1057	32.1917	-81.1927	31326	Georgia	10714	-9.08939	-0.830812
1058	32.2	-80.9501	29910	South Carolina	7718	3.0242	0.755396
1059	32.2012	-110.891	85730	Arizona	404	-1.54142	-0.675785
1060	32.2045	-110.941	85714	Arizona	685	-1.98969	-0.731546
1061	32.2123	-110.913	85710	Arizona	13626	-5.45059	-0.337781
1062	32.2147	-110.958	85713	Arizona	1741	-1.27813	-0.00168304
1063	32.2151	-110.927	85711	Arizona	5791	-0.637002	0.337065
1064	32.2212	-82.4013	30474	Georgia	972	-1.4716	-0.151844
1065	32.2214	-110.917	85715	Arizona	2101	-0.0829506	0.501442
1066	32.2241	-110.939	85716	Arizona	115	-0.817562	-0.483623
1067	32.225	-110.944	85724	Arizona	14134	-0.447312	0.368242
1068	32.2252	-110.931	85712	Arizona	40598	0.416607	0.408512
1069	32.2269	-110.945	85719	Arizona	3744	-3.8044	-0.573228
1070	32.236	-110.923	85750	Arizona	290	-1.30308	-0.63159
1071	32.2367	-110.957	85705	Arizona	485	-1.67729	-0.708881
1072	32.2369	-83.2105	31023	Georgia	755	-2.36635	-0.756688
1073	32.2386	-101.479	79720	Texas	1813	-2.88554	-0.480291
1074	32.2389	-110.98	85745	Arizona	418	-1.55445	-0.692012
1075	32.2506	-110.945	85718	Arizona	1205	-2.2731	-0.61126
1076	32.2513	-98.1968	76401	Texas	6676	-4.07883	-0.53411
1077	32.2573	-95.7898	75752	Texas	3793	-4.831	-0.764502
1078	32.2577	-110.963	85704	Arizona	8564	9.53308	1.86905
1079	32.2616	-80.8394	29926	South Carolina	4169	2.90893	0.687767
1080	32.2623	-110.976	85741	Arizona	8926	-4.2741	-0.363954
1081	32.2703	-92.0452	71418	Louisiana	1525	-3.2806	-0.805182
1082	32.2789	-107.846	88030	New Mexico	92	-0.837101	-0.436995
1083	32.2806	-110.963	85737	Arizona	65	-0.614609	-0.406777
1084	32.282	-95.3008	75703	Texas	4477	-4.46038	-0.534403
1085	32.2822	-90.8299	39180	Mississippi	118	0.140026	0.575343
1086	32.2865	-90.0464	39042	Mississippi	5051	-3.28499	-0.377992
1087	32.2887	-106.745	88005	New Mexico	745	-1.28291	-0.480593
1088	32.295	-90.1713	39218	Mississippi	1418	-3.215	-0.816525
1089	32.2964	-106.72	88011	New Mexico	8364	-4.80299	-0.63978
1090	32.3039	-80.8568	29909	South Carolina	5320	7.00824	1.23267
1091	32.3049	-90.1917	39204	Mississippi	3325	45.3129	5.1548
1092	32.3051	-110.98	85755	Arizona	6668	-0.407068	0.255494
1093	32.3098	-81.3206	31329	Georgia	208	-1.26009	-0.612116
1094	32.3123	-95.237	75707	Texas	6736	-3.49091	-0.108991
1095	32.3173	-95.2948	75701	Texas	25170	-10.3509	-0.542095
1096	32.3209	-90.1706	39202	Mississippi	4151	-5.4899	-0.830041
1097	32.3292	-90.1655	39216	Mississippi	66400	-10.5768	-0.569087
1098	32.3308	-90.2249	39056	Mississippi	10850	-8.73889	-0.827234
1099	32.331	-94.7875	75652	Texas	3331	6.0743	1.48855
1100	32.3313	-90.142	39232	Mississippi	27250	-0.00138543	-0.294803
1101	32.3334	-95.3008	75702	Texas	13973	-9.20154	-0.744347
1102	32.342	-90.1663	39206	Mississippi	6175	40.0988	3.17158
1103	32.344	-111.136	85653	Arizona	1281	1.05751	0.696456
1104	32.3448	-90.1497	39211	Mississippi	16	-0.340702	-0.327894
1105	32.3464	-88.6629	39301	Mississippi	16383	-1.34465	0.0548305
1106	32.347	-89.1105	39345	Mississippi	3097	-4.41819	-0.659962
1107	32.3523	-90.7925	39183	Mississippi	590	-2.07278	-0.744643
1108	32.3583	-91.084	71282	Louisiana	347	-0.838823	-0.237138
1109	32.36	-86.2411	36116	Alabama	3743	-3.37033	-0.490997
1110	32.3632	-90.161	39157	Mississippi	1404	-3.1891	-0.81631
1111	32.3641	-80.7533	29902	South Carolina	29263	-11.2622	-0.598225
1112	32.367	-80.7519	29935	South Carolina	588	0.451089	0.71901
1113	32.3746	-80.91	29936	South Carolina	524	-0.430153	0.0316065
1114	32.3779	-88.7428	39307	Mississippi	7041	1.89692	0.444105
1115	32.3782	-86.2566	36106	Alabama	2945	2.47799	0.54801
1116	32.3802	-86.226	36117	Alabama	9977	-2.77915	-0.235587
1117	32.3856	-86.3004	36108	Alabama	234	1.60366	1.17897
1118	32.3913	-86.2864	36112	Alabama	3992	-4.52604	-0.654326
1119	32.3945	-104.291	88220	New Mexico	508	-1.60719	-0.707992
1120	32.3952	-83.5579	31036	Georgia	2050	-2.39797	-0.224667
1121	32.4041	-90.1423	39110	Mississippi	3576	-4.89512	-0.806233
1122	32.4047	-81.7866	30458	Georgia	22654	-8.54557	-0.548439
1123	32.4093	-93.6944	71115	Louisiana	330	0.516891	-0.0106307
1124	32.4163	-86.225	36093	Alabama	3730	4.68282	0.881419
1125	32.4178	-99.7649	79606	Texas	13128	-0.685126	0.129559
1126	32.429	-99.7572	79605	Texas	3549	-4.50741	-0.818424
1127	32.4435	-87.0177	36701	Alabama	154	1.74184	1.43837
1128	32.4454	-95.3809	75771	Texas	2002	18.8771	3.66564
1129	32.4465	-97.4186	76033	Texas	13741	-1.89579	-0.0434117
1130	32.4506	-99.743	79601	Texas	42722	-7.59836	-0.34381
1131	32.4555	-93.7643	71118	Louisiana	8607	1.81479	-0.203796
1132	32.4631	-100.36	79556	Texas	1192	6.22569	1.9044
1133	32.4697	-83.4659	31014	Georgia	1972	-3.03731	-0.504639
1134	32.4698	-93.7582	71108	Louisiana	3402	21.9628	2.13001
1135	32.476	-93.7372	71105	Louisiana	9003	-2.93872	-0.520106
1136	32.4762	-93.764	71109	Louisiana	394	7.03637	2.12015
1137	32.4766	-96.6936	75119	Texas	25422	3.90742	0.270975
1138	32.4777	-84.9601	31903	Georgia	200	-1.19573	-0.649827
1139	32.4828	-93.7419	71104	Louisiana	38801	-5.81084	-0.534083
1140	32.4834	-93.7522	71103	Louisiana	16528	-2.2562	-0.448842
1141	32.4879	-93.7448	71101	Louisiana	3225	1.86628	-0.0878879
1142	32.4894	-84.968	31901	Georgia	17180	-9.25525	-0.678641
1143	32.4929	-92.0959	71202	Louisiana	2964	8.90324	1.57438
1144	32.4984	-94.8084	75604	Texas	113	-1.10221	-0.537388
1145	32.4985	-84.9838	36867	Alabama	235	-1.30891	-0.670822
1146	32.4994	-90.0698	39046	Mississippi	1379	-2.19964	-0.505957
1147	32.5023	-97.6834	76048	Texas	1389	-1.30289	-0.215658
1148	32.5024	-94.7572	75601	Texas	36556	-8.32441	0.0332129
1149	32.5058	-82.9319	31021	Georgia	43985	-14.2934	-0.660741
1150	32.5085	-84.9528	31909	Georgia	38282	22.3593	1.26453
1151	32.5103	-93.728	71111	Louisiana	14785	-4.73283	-0.575797
1152	32.5134	-84.9792	31904	Georgia	5721	-2.15188	-0.174598
1153	32.5169	-92.6021	71270	Louisiana	18719	30.0127	1.10897
1154	32.5197	-84.9263	31820	Georgia	130	1.0871	1.1639
1155	32.5284	-92.1092	71201	Louisiana	21172	-6.28027	-0.486399
1156	32.5285	-94.7536	75605	Texas	21635	-8.55486	-0.170256
1157	32.5355	-92.1362	71291	Louisiana	9098	-7.6888	-0.819605
1158	32.538	-94.5104	75670	Texas	844	-2.12326	-0.580284
1159	32.5477	-92.0755	71203	Louisiana	7766	0.97405	0.0362682
1160	32.553	-96.8495	75165	Texas	9212	-7.4659	-0.769116
1161	32.5531	-83.694	31069	Georgia	4106	-5.19242	-0.714881
1162	32.5545	-84.9428	31804	Georgia	1274	-1.44978	-0.248231
1163	32.5625	-97.556	76049	Texas	2374	0.161927	0.251617
1164	32.5662	-83.6513	31047	Georgia	86	-0.800384	-0.444851
1165	32.5664	-92.8044	71001	Louisiana	4493	26.9291	2.13589
1166	32.5735	-89.3315	39359	Mississippi	214	-1.22535	-0.598871
1167	32.5753	-82.3498	30401	Georgia	670	-2.15525	-0.732966
1168	32.5914	-85.4381	36830	Alabama	7622	-6.62321	-0.76966
1169	32.5977	-114.685	85349	Arizona	38	-0.4619	-0.313544
1170	32.6064	-114.683	85336	Arizona	30	-0.408774	-0.281826
1171	32.608	-93.4314	71055	Louisiana	15507	4.98583	0.180344
1172	32.6206	-114.664	85350	Arizona	640	-0.822376	-0.0737659
1173	32.6251	-83.6718	31088	Georgia	14385	-4.04749	0.0702816
1174	32.6286	-96.9966	76065	Texas	376	-1.60782	-0.688063
1175	32.6372	-85.3728	36801	Alabama	77939	-5.3484	-0.108764
1176	32.6501	-97.2459	76028	Texas	11207	5.50636	0.633052
1177	32.658	-114.635	85364	Arizona	13444	-4.7279	-0.328883
1178	32.6635	-96.8586	75154	Texas	2100	-2.18302	-0.456757
1179	32.665	-83.6745	31093	Georgia	743	-2.32047	-0.744349
1180	32.6735	-85.1623	36854	Alabama	171	4.19535	2.7456
1181	32.6757	-97.124	76063	Texas	24259	-8.63784	-0.468149
1182	32.6782	-96.4225	75142	Texas	28694	24.6558	1.19254
1183	32.6845	-117.058	92173	California	497	-1.24317	-0.602073
1184	32.6857	-96.974	75104	Texas	386	-1.00447	-0.244696
1185	32.6879	-117.052	92154	California	2021	10.1853	1.38049
1186	32.6936	-117.07	91932	California	2566	-4.09196	-0.82575
1187	32.6987	-96.8113	75146	Texas	22	-0.385221	-0.316461
1188	32.7014	-117.061	91911	California	27489	-4.44191	-0.498644
1189	32.7019	-96.8901	75115	Texas	3856	2.90717	0.462637
1190	32.7041	-97.1306	76001	Texas	4868	-5.21754	-0.717264
1191	32.7042	-117.051	91913	California	4923	2.7011	0.0140635
1192	32.7047	-117.044	91915	California	6589	4.69676	0.165474
1193	32.7071	-97.6008	76087	Texas	6107	-4.23916	-0.593345
1194	32.7118	-97.2869	76133	Texas	11228	-2.10344	-0.108423
1195	32.7119	-117.063	91910	California	7364	-1.39552	-0.402734
1196	32.7177	-97.3096	76132	Texas	19236	4.50865	0.473335
1197	32.7197	-117.045	91914	California	9148	-2.56676	-0.448317
1198	32.7204	-97.0764	76018	Texas	20277	-4.22581	-0.127912
1199	32.7213	-117.057	91902	California	2291	1.88931	0.0490281
1200	32.7246	-97.2585	76115	Texas	18174	-3.04446	-0.156406
1201	32.7249	-117.071	91950	California	10080	4.45298	-0.0145088
1202	32.7264	-97.4357	76008	Texas	2028	-3.3574	-0.714765
1203	32.7303	-96.9231	75116	Texas	4161	-0.985515	-0.1676
1204	32.7314	-102.021	79331	Texas	606	-1.63067	-0.732628
1205	32.7346	-97.2896	76109	Texas	7885	-4.28406	-0.438831
1206	32.7349	-97.1124	76015	Texas	7209	-3.83402	-0.310387
1207	32.7357	-96.6108	75114	Texas	7737	0.272584	0.0318642
1208	32.7364	-97.073	76014	Texas	4464	5.03753	1.40651
1209	32.7365	-117.077	92113	California	9471	6.78451	0.160057
1210	32.737	-96.889	75237	Texas	1527	-3.21807	-0.809296
1211	32.7383	-97.2629	76110	Texas	6950	-2.49855	-0.215281
1212	32.7384	-117.066	92114	California	8096	-4.29483	-0.607192
1213	32.7442	-117.055	91977	California	524	9.65025	3.11314
1214	32.7451	-117.079	92102	California	6595	1.78592	-0.132209
1215	32.7481	-97.2172	76105	Texas	9563	6.66751	0.93455
1216	32.7486	-117.063	91945	California	1726	0.29116	-0.155743
1217	32.7488	-97.1307	76013	Texas	1041	-2.27477	-0.611823
1218	32.7495	-97.2492	76104	Texas	78832	-12.8701	-0.453877
1219	32.7506	-117.085	92134	California	817	-2.29088	-0.77445
1220	32.7509	-103.219	88240	New Mexico	5448	-3.60712	-0.532229
1221	32.7521	-117.09	92101	California	985	-2.11865	-0.632216
1222	32.7531	-97.0643	76010	Texas	7062	3.90619	0.957101
1223	32.7536	-117.076	92105	California	8964	1.92806	0.382087
1224	32.7548	-97.2874	76107	Texas	28206	-0.303491	0.0575586
1225	32.7554	-97.6047	76086	Texas	2178	15.9095	3.14384
1226	32.7575	-117.083	92104	California	11587	7.86618	0.976711
1227	32.7587	-91.9644	71220	Louisiana	449	-1.73539	-0.736912
1228	32.7587	-96.8836	75233	Texas	17275	47.5895	3.23668
1229	32.7595	-117.056	91941	California	3715	-2.39143	-0.278022
1230	32.7612	-96.9857	75051	Texas	13168	13.5621	1.26354
1231	32.7632	-104.345	88210	New Mexico	352	-1.36338	-0.676529
1232	32.7632	-117.092	92103	California	18145	-8.37047	-0.628122
1233	32.7638	-117.073	92115	California	2991	-0.475672	0.104834
1234	32.7648	-97.2558	76102	Texas	1718	-3.07232	-0.717543
1235	32.7659	-96.8565	75224	Texas	41999	-8.96908	-0.151015
1236	32.7664	-115.526	92231	California	33026	-13.6344	-0.802736
1237	32.7681	-97.1141	76012	Texas	14530	-3.97457	-0.165845
1238	32.7694	-117.063	91942	California	18410	-5.82092	-0.368102
1239	32.7707	-97.0639	76011	Texas	498	-1.29698	-0.393012
1240	32.7709	-97.2982	76114	Texas	7784	-3.91009	-0.395448
1241	32.7709	-89.1479	39350	Mississippi	2925	-3.06405	-0.327402
1242	32.772	-96.8148	75216	Texas	1296	-2.96965	-0.775888
1243	32.7721	-108.265	88061	New Mexico	1191	0.633718	0.375704
1244	32.7736	-96.9042	75211	Texas	14416	3.31052	0.178792
1245	32.7753	-117.089	92108	California	7502	-0.70298	0.0621049
1246	32.7754	-117.101	92110	California	72	-0.678526	-0.467454
1247	32.7767	-117.052	92020	California	21003	-8.57292	-0.565934
1248	32.778	-83.6646	31201	Georgia	21579	-6.66397	-0.314106
1249	32.7816	-117.076	92120	California	45324	-1.57738	0.0401921
1250	32.7817	-96.7477	75217	Texas	2828	-1.89049	-0.39685
1251	32.7837	-116.98	91901	California	358	1.20023	1.47249
1252	32.7842	-98.0009	76067	Texas	3949	4.03898	0.749036
1253	32.7897	-96.7105	75180	Texas	76	2.04854	1.69383
1254	32.7904	-96.8239	75203	Texas	3505	-3.87151	-0.482031
1255	32.7913	-96.8504	75208	Texas	4328	-4.15012	-0.44392
1256	32.7927	-115.536	92243	California	22956	-10.5128	-0.721833
1257	32.7939	-117.092	92123	California	118561	-17.3015	-0.495911
1258	32.797	-117.099	92111	California	1078	-1.08837	-0.161626
1259	32.7972	-96.792	75215	Texas	2207	2.02844	1.63436
1260	32.7999	-97.3308	76135	Texas	3365	3.68422	0.94431
1261	32.8037	-109.644	85546	Arizona	2835	-1.61116	-0.185724
1262	32.8047	-96.8779	75212	Texas	6407	-6.62499	-0.824399
1263	32.8062	-96.6181	75126	Texas	1208	0.892325	0.351456
1264	32.8064	-97.0714	76040	Texas	395	1.3995	1.26226
1265	32.811	-83.6247	31217	Georgia	1149	-1.05748	-0.0166402
1266	32.8111	-117.062	92071	California	3848	-2.67727	-0.287229
1267	32.8125	-117.109	92117	California	2182	-3.71846	-0.809665
1268	32.8128	-96.5149	75160	Texas	247	-0.554713	-0.189479
1269	32.8129	-97.1135	76022	Texas	5383	-2.09649	-0.105134
1270	32.8133	-97.1788	76180	Texas	15324	-3.96937	-0.109049
1271	32.8136	-96.832	75207	Texas	61126	14.8922	1.62213
1272	32.8144	-91.3028	71254	Louisiana	61	-0.611272	-0.464108
1273	32.8179	-96.7051	75149	Texas	3592	-4.79481	-0.796116
1274	32.8203	-97.2253	76137	Texas	6014	-6.01758	-0.76487
1275	32.8216	-96.7972	75246	Texas	11579	-8.26269	-0.714941
1276	32.8257	-96.9469	75061	Texas	36133	-9.11324	-0.489999
1277	32.8259	-96.8722	75247	Texas	3849	-4.17608	-0.516992
1278	32.8261	-96.8068	75204	Texas	5901	-2.93219	0.0234747
1279	32.8279	-97.0985	76021	Texas	2107	-2.7458	-0.496235
1280	32.8285	-97.1386	76054	Texas	16577	-3.94563	-0.166813
1281	32.8297	-96.8432	75390	Texas	52948	-16.5411	-0.643068
1282	32.831	-97.2593	76131	Texas	2265	1.04653	0.785319
1283	32.8321	-115.548	92251	California	3966	3.47506	1.41681
1284	32.8326	-97.3908	76020	Texas	603	-1.96691	-0.739409
1285	32.8346	-83.6964	31210	Georgia	8506	-6.39367	-0.62926
1286	32.8347	-117.108	92122	California	2940	-3.60495	-0.701917
1287	32.8355	-86.6591	35045	Alabama	46	-0.574058	-0.406841
1288	32.8366	-96.6722	75182	Texas	44712	25.6731	0.855158
1289	32.837	-97.0538	76039	Texas	240	-0.507823	-0.0441728
1290	32.8402	-105.997	88310	New Mexico	95	-0.673944	-0.481217
1291	32.8407	-83.653	31211	Georgia	55	-0.615937	-0.403007
1292	32.8412	-96.9361	75062	Texas	9995	6.73429	0.736628
1293	32.8413	-96.8468	75235	Texas	144945	-23.3218	-0.475602
1294	32.8422	-117.126	92037	California	16393	-8.7884	-0.740595
1295	32.8424	-79.9816	29412	South Carolina	4269	4.36431	1.26081
1296	32.8436	-96.7109	75150	Texas	149311	18.2633	0.165793
1297	32.8437	-117.037	92040	California	1533	-3.08282	-0.790345
1298	32.8463	-96.7756	75214	Texas	167	-0.150318	0.414382
1299	32.8466	-96.7913	75206	Texas	18693	1.06469	0.636589
1300	32.8477	-80.0268	29455	South Carolina	96	-0.870183	-0.516824
1301	32.852	-117.091	92131	California	4013	0.387003	0.0184117
1302	32.8522	-97.1091	76034	Texas	74	-0.713146	-0.462932
1303	32.8543	-96.8281	75209	Texas	812	-2.37427	-0.745512
1304	32.8548	-81.0936	29924	South Carolina	101	0.262773	0.406453
1305	32.8568	-96.749	75218	Texas	257	-1.34222	-0.62794
1306	32.858	-109.752	85531	Arizona	209	-0.962314	-0.565649
1307	32.8616	-79.9234	29451	South Carolina	819	-2.15321	-0.579042
1308	32.8626	-79.984	29401	South Carolina	8863	-7.13957	-0.663005
1309	32.8628	-96.8644	75220	Texas	8562	2.92117	0.614932
1310	32.8642	-97.2123	76244	Texas	17460	-7.87658	-0.508601
1311	32.8668	-97.1715	76248	Texas	8092	-4.85911	-0.403522
1312	32.8679	-96.8021	75225	Texas	1982	-3.18222	-0.565152
1313	32.8682	-96.6053	75032	Texas	9192	-1.93875	0.0555008
1314	32.8685	-79.9612	29464	South Carolina	6841	-5.2838	-0.499033
1315	32.8695	-96.6838	75043	Texas	4943	-3.76257	-0.39948
1316	32.8719	-96.9173	75039	Texas	18984	0.952417	0.274261
1317	32.8721	-79.9908	29403	South Carolina	6008	-2.18938	-0.0280156
1318	32.8726	-117.11	92126	California	194	-1.09932	-0.652904
1319	32.873	-115.525	92227	California	19397	-9.476	-0.720825
1320	32.8735	-117.124	92121	California	1593	6.6766	1.69084
1321	32.8762	-80.0093	29407	South Carolina	41556	-14.1905	-0.604923
1322	32.8786	-96.7748	75231	Texas	46359	-16.9416	-0.755387
1323	32.8807	-96.7502	75238	Texas	242	-1.30763	-0.619557
1324	32.8807	-79.943	29466	South Carolina	4525	-4.95873	-0.618385
1325	32.8836	-96.7197	75041	Texas	99412	31.7206	1.28972
1326	32.8855	-97.032	76051	Texas	19091	-8.84226	-0.579075
1327	32.8892	-97.2664	76052	Texas	1610	-3.25479	-0.796069
1328	32.8913	-96.6689	75088	Texas	1947	-1.63601	-0.145514
1329	32.8921	-96.9519	75063	Texas	2300	-1.01412	0.0530358
1330	32.8938	-96.8	75230	Texas	23523	-11.2251	-0.663475
1331	32.894	-80.0127	29405	South Carolina	4452	4.82	1.35068
1332	32.9008	-85.936	35010	Alabama	2237	2.18554	0.650173
1333	32.9012	-97.0969	76092	Texas	3949	-3.89596	-0.494759
1334	32.9016	-80.0474	29414	South Carolina	3957	1.47711	0.578429
1335	32.9018	-95.2406	75494	Texas	96	-0.804322	-0.471923
1336	32.9028	-96.7648	75243	Texas	11983	-2.59671	0.170721
1337	32.9031	-79.9859	29492	South Carolina	692	-1.88895	-0.535214
1338	32.9035	-96.8693	75234	Texas	5144	-6.00262	-0.826358
1339	32.9051	-96.7314	75042	Texas	4156	-5.45354	-0.823805
1340	32.9066	-96.7863	75251	Texas	10611	-4.84567	-0.215958
1341	32.9083	-96.8288	75244	Texas	2283	-4.00537	-0.805737
1342	32.911	-83.6149	31032	Georgia	174	0.743186	0.792279
1343	32.9132	-80.5819	29488	South Carolina	1761	10.4025	2.05496
1344	32.9145	-96.7037	75040	Texas	5721	-1.7809	-0.0147474
1345	32.9151	-96.7961	75240	Texas	12115	1.45053	0.775949
1346	32.918	-80.0484	29418	South Carolina	424	-1.81232	-0.728485
1347	32.9209	-96.6193	75087	Texas	3081	-1.2597	0.0896628
1348	32.9215	-117.137	92130	California	30297	-4.58103	-0.322243
1349	32.9251	-96.945	75019	Texas	24991	0.799272	0.30365
1350	32.9256	-97.1523	76262	Texas	3504	-4.08366	-0.603814
1351	32.926	-117.091	92064	California	11756	-6.59288	-0.646038
1352	32.9279	-103.318	88260	New Mexico	2193	1.21457	0.306691
1353	32.9311	-80.0458	29406	South Carolina	81648	-21.9069	-0.71148
1354	32.9338	-96.8276	75001	Texas	422	-1.72539	-0.692111
1355	32.9385	-96.7204	75044	Texas	2766	0.882191	0.374252
1356	32.9392	-80.069	29420	South Carolina	332	-1.60082	-0.701547
1357	32.9424	-96.7987	75248	Texas	13	-0.303578	-0.1985
1358	32.9465	-96.767	75080	Texas	27644	18.2567	1.6139
1359	32.9491	-117.153	92014	California	577	3.98251	1.94012
1360	32.9496	-80.042	29445	South Carolina	11490	9.14962	1.30213
1361	32.9499	-117.111	92128	California	12342	-3.81591	-0.359673
1362	32.9557	-80.102	29485	South Carolina	24038	16.2178	1.55677
1363	32.9574	-97.0562	75022	Texas	2652	-3.60484	-0.602153
1364	32.9587	-96.7255	75082	Texas	19435	-5.31037	-0.319495
1365	32.9593	-80.081	29456	South Carolina	1705	-3.61892	-0.806012
1366	32.9627	-96.9504	75067	Texas	10429	-7.51017	-0.677934
1367	32.9642	-96.8668	75007	Texas	4672	-1.72775	-0.0284511
1368	32.965	-84.3097	30286	Georgia	496	-1.90443	-0.717479
1369	32.9693	-96.6657	75098	Texas	21063	-1.62836	0.0191038
1370	32.9702	-97.0013	75028	Texas	24702	6.60162	0.990829
1371	32.9768	-96.7037	75094	Texas	515	1.1402	0.861128
1372	32.98	-117.132	92127	California	9361	-0.718767	0.000564993
1373	32.9805	-96.7663	75075	Texas	8587	-7.07415	-0.719771
1374	32.9832	-117.164	92075	California	14	-0.290467	-0.22916
1375	32.9843	-94.9477	75686	Texas	2322	-3.98301	-0.80441
1376	32.9863	-96.8642	75010	Texas	13212	-0.204209	0.245812
1377	32.9871	-96.7323	75074	Texas	6216	1.03475	0.304711
1378	32.9876	-80.1119	29483	South Carolina	3289	-4.4189	-0.677545
1379	32.99	-82.9392	31082	Georgia	1981	39.1589	4.73381
1380	32.9901	-96.8059	75093	Texas	52048	-14.5659	-0.584891
1381	32.9916	-96.9313	75057	Texas	1618	-3.36808	-0.797393
1382	33.0054	-96.762	75023	Texas	2247	-3.51033	-0.663237
1383	33.0054	-96.9945	75077	Texas	28487	-10.5326	-0.529291
1384	33.0114	-83.8919	31029	Georgia	355	0.266895	0.498379
1385	33.0141	-97.0795	76226	Texas	6905	2.15195	0.83558
1386	33.0142	-96.8748	75056	Texas	2775	-2.36395	-0.273948
1387	33.0194	-96.8034	75024	Texas	30918	-13.2777	-0.726897
1388	33.02	-85.0688	30240	Georgia	51848	-2.60932	0.14778
1389	33.021	-80.0631	29461	South Carolina	12207	-6.43381	-0.465289
1390	33.0247	-96.7035	75002	Texas	2244	-0.349897	0.235999
1391	33.0273	-117.119	92025	California	20406	-3.71636	-0.224577
1392	33.0285	-96.7671	75025	Texas	5091	3.29385	0.982963
1393	33.037	-84.9781	30241	Georgia	242	-1.32494	-0.642748
1394	33.0385	-96.2239	75402	Texas	10768	1.34472	0.423774
1395	33.0406	-111.732	85122	Arizona	11440	-3.33925	-0.364309
1396	33.0416	-117.181	92024	California	25874	-11.3337	-0.763597
1397	33.0434	-96.7443	75013	Texas	35627	-3.78096	-0.0563998
1398	33.0445	-117.151	92029	California	236	-1.1763	-0.644676
1399	33.0546	-97.0108	76210	Texas	9534	0.0343727	0.280953
1400	33.0636	-83.3098	31061	Georgia	27175	-2.65819	-0.221752
1401	33.0673	-96.8347	75034	Texas	31613	16.1534	1.10289
1402	33.0697	-96.7841	75035	Texas	5693	-1.84459	-0.0704542
1403	33.0736	-96.7009	75069	Texas	118	-0.920665	-0.546468
1404	33.0737	-117.188	92009	California	3628	-1.06144	-0.289132
1405	33.0798	-96.7472	75070	Texas	18680	3.49862	0.526471
1406	33.08	-97.0309	76205	Texas	150	-0.998029	-0.573698
1407	33.0806	-96.8952	75068	Texas	3087	-1.73004	-0.192561
1408	33.0841	-117.176	92078	California	7248	0.076733	-0.139677
1409	33.0936	-117.205	92011	California	804	3.02542	0.931004
1410	33.1	-97.042	76201	Texas	14252	-1.43593	0.0750056
1411	33.1005	-82.339	30434	Georgia	14	-0.301893	-0.206348
1412	33.1069	-91.9615	71635	Arkansas	90	-0.804167	-0.537463
1413	33.1092	-97.0129	76209	Texas	443	-1.69722	-0.716214
1414	33.1117	-96.2358	75401	Texas	1732	-2.76706	-0.604284
1415	33.1187	-97.3684	76234	Texas	3565	2.8152	0.681804
1416	33.1211	-96.8035	75078	Texas	11292	-1.44425	0.0252379
1417	33.1218	-92.4104	71765	Arkansas	2527	-4.36802	-0.812735
1418	33.1222	-117.179	92069	California	3677	5.14647	0.663572
1419	33.1228	-96.7164	75071	Texas	44936	-0.675222	0.130962
1420	33.127	-90.0691	39095	Mississippi	221	3.74378	2.37265
1421	33.1282	-117.222	92008	California	8366	-0.00180002	-0.165971
1422	33.1449	-84.154	30204	Georgia	135	-0.99719	-0.550393
1423	33.146	-95.6266	75482	Texas	7391	15.5273	1.39653
1424	33.1564	-117.212	92083	California	21966	-0.385099	-0.2214
1425	33.161	-94.9708	75455	Texas	6667	-3.81002	-0.278187
1426	33.1654	-117.226	92056	California	24402	-5.2312	-0.494684
1427	33.1709	-117.203	92084	California	6813	-3.27593	-0.52204
1428	33.1809	-117.14	92082	California	530	3.51084	1.40911
1429	33.1875	-111.897	85138	Arizona	2274	2.99518	0.577792
1430	33.1995	-87.5477	35401	Alabama	1113	-2.33544	-0.660036
1431	33.201	-97.0857	76266	Texas	36	-0.46199	-0.344671
1432	33.2072	-87.5188	35404	Alabama	533	0.234246	0.342372
1433	33.2087	-92.6631	71730	Arkansas	265	-0.681161	-0.163505
1434	33.2095	-117.237	92057	California	2760	-3.00563	-0.674645
1435	33.2114	-87.5464	35476	Alabama	530	-0.793292	-0.203066
1436	33.2346	-117.262	92058	California	218	-1.05532	-0.662882
1437	33.237	-87.507	35406	Alabama	24385	9.52589	0.753024
1438	33.2414	-82.0197	30830	Georgia	129	-0.923415	-0.525485
1439	33.2427	-93.2069	71753	Arkansas	1208	16.4014	3.00874
1440	33.2436	-86.3071	35150	Alabama	2876	-1.34162	-0.152723
1441	33.258	-111.66	85143	Arizona	2492	11.0025	2.26664
1442	33.2647	-117.312	92054	California	4627	14.9277	1.90252
1443	33.2728	-111.759	85147	Arizona	228	-1.14567	-0.665182
1444	33.2793	-83.3905	31024	Georgia	1085	-2.7343	-0.795717
1445	33.2889	-104.483	88203	New Mexico	133	1.55554	1.36589
1446	33.2931	-96.6489	75495	Texas	36	-0.477956	-0.345606
1447	33.2963	-111.724	85142	Arizona	16255	-7.32728	-0.657886
1448	33.3078	-81.4364	29812	South Carolina	2084	0.930046	0.471153
1449	33.3267	-111.777	85298	Arizona	16989	-2.39005	-0.314682
1450	33.3285	-86.811	35007	Alabama	2167	1.18248	0.425207
1451	33.3366	-84.2622	30224	Georgia	2544	-2.15252	-0.520535
1452	33.3396	-111.857	85248	Arizona	10189	-4.0246	-0.4913
1453	33.3411	-111.788	85297	Arizona	32477	-11.0676	-0.700884
1454	33.352	-111.799	85295	Arizona	6028	12.1716	1.34012
1455	33.3544	-111.845	85286	Arizona	206	-1.11598	-0.668091
1456	33.3564	-111.702	85119	Arizona	3372	-3.98016	-0.741136
1457	33.3623	-111.759	85209	Arizona	3415	9.93767	1.53012
1458	33.3626	-111.805	85296	Arizona	8671	-1.11499	-0.23366
1459	33.3679	-91.0268	38701	Mississippi	3319	-4.2461	-0.679995
1460	33.3721	-111.858	85225	Arizona	4981	-0.0563671	0.0471816
1461	33.3727	-111.811	85234	Arizona	70646	-15.512	-0.675497
1462	33.3774	-117.218	92028	California	8187	1.69775	0.105835
1463	33.3807	-111.806	85206	Arizona	18398	16.1794	0.913403
1464	33.3812	-111.853	85233	Arizona	14924	-6.91714	-0.600633
1465	33.3835	-111.89	85224	Arizona	25915	12.8654	0.831933
1466	33.3858	-111.969	85226	Arizona	31627	-1.624	-0.117743
1467	33.3882	-86.8658	35022	Alabama	2807	5.4191	0.941404
1468	33.3937	-111.85	85204	Arizona	3579	-4.46677	-0.781517
1469	33.3943	-111.816	85205	Arizona	1508	0.92389	0.177856
1470	33.4018	-111.938	85284	Arizona	21229	-0.532985	-0.0421645
1471	33.4026	-111.887	85210	Arizona	17013	6.07328	0.512703
1472	33.4027	-104.512	88201	New Mexico	2870	-1.35603	-0.249847
1473	33.4066	-111.907	85202	Arizona	26556	7.80472	0.496641
1474	33.4086	-84.0808	30233	Georgia	8831	-7.92243	-0.792304
1475	33.4105	-112.081	85339	Arizona	2175	5.70673	1.23175
1476	33.411	-111.853	85213	Arizona	1122	2.68966	1.07106
1477	33.4115	-86.8155	35244	Alabama	4242	-0.623021	-0.0829979
1478	33.4126	-111.945	85283	Arizona	12862	-6.01302	-0.55537
1479	33.4173	-84.2976	30223	Georgia	1763	4.14525	0.45089
1480	33.4192	-111.878	85203	Arizona	1954	-1.18268	-0.204083
1481	33.4198	-111.992	85044	Arizona	7445	5.13419	0.532554
1482	33.42	-112.024	85048	Arizona	29004	-12.7838	-0.802792
1483	33.4227	-111.906	85201	Arizona	188	-1.08093	-0.631655
1484	33.425	-111.955	85282	Arizona	24988	-10.2194	-0.685545
1485	33.4334	-86.8181	35226	Alabama	404	-1.7285	-0.747113
1486	33.4383	-86.1341	35160	Alabama	8608	-7.93534	-0.831369
1487	33.4399	-112.032	85042	Arizona	4529	-2.28579	-0.37713
1488	33.4416	-82.0315	30906	Georgia	9990	4.88893	0.986559
1489	33.4429	-94.0223	71854	Arkansas	2448	-0.605293	0.131621
1490	33.4453	-79.2949	29440	South Carolina	17031	-7.84254	-0.494466
1491	33.4473	-86.7975	35216	Alabama	2846	-1.73956	-0.258463
1492	33.451	-112.372	85326	Arizona	2901	-1.11449	-0.187752
1493	33.4517	-112.031	85040	Arizona	7448	1.83639	0.159199
1494	33.4521	-111.922	85256	Arizona	168	-1.02902	-0.629937
1495	33.4547	-94.0949	75503	Texas	61640	-11.2178	-0.393124
1496	33.4564	-86.8383	35228	Alabama	261	-1.3875	-0.705853
1497	33.4567	-86.8222	35211	Alabama	12981	14.4622	1.15087
1498	33.4594	-86.7553	35242	Alabama	3890	-0.297421	0.085966
1499	33.4599	-84.7491	30263	Georgia	9705	-5.3757	-0.513379
1500	33.4624	-112.035	85034	Arizona	2422	3.5467	0.735763
1501	33.463	-86.7789	35243	Alabama	1814	5.93801	1.64875
1502	33.4656	-84.1845	30248	Georgia	5005	52.8788	3.26752
1503	33.4665	-110.726	85501	Arizona	7386	-5.35903	-0.566643
1504	33.4671	-111.979	85251	Arizona	7190	-1.25934	-0.181476
1505	33.4678	-112.019	85008	Arizona	20762	-7.93929	-0.601652
1506	33.4684	-86.8008	35209	Alabama	4614	2.59895	0.422115
1507	33.4687	-82.0197	30901	Georgia	3952	-2.42757	-0.250975
1508	33.4688	-88.797	39759	Mississippi	245	-1.2157	-0.612709
1509	33.4739	-82.0721	30909	Georgia	8638	-5.77921	-0.594334
1510	33.474	-82.1257	30813	Georgia	15	-0.306877	-0.214982
1511	33.476	-82.032	30912	Georgia	44760	-10.2993	-0.443619
1512	33.4768	-82.0428	30904	Georgia	5386	1.61537	0.628815
1513	33.4784	-112.074	85004	Arizona	411	-1.60556	-0.715632
1514	33.4795	-112.079	85003	Arizona	3817	5.12663	1.22711
1515	33.4802	-112.063	85006	Arizona	4573	-5.36482	-0.824709
1516	33.4805	-112.257	85338	Arizona	19605	-2.96031	-0.285235
1517	33.4825	-86.8241	35218	Alabama	174	-0.244468	-0.0699487
1518	33.483	-86.7961	35205	Alabama	7787	-6.49354	-0.713393
1519	33.4856	-86.7724	35223	Alabama	3047	0.567912	0.204607
1520	33.486	-82.0719	30907	Georgia	19378	6.78418	0.954065
1521	33.4865	-112.031	85018	Arizona	43118	1.63889	-0.0245841
1522	33.4888	-81.8283	29803	South Carolina	39029	-14.497	-0.782428
1523	33.4891	-82.3162	30824	Georgia	7373	-5.36821	-0.541627
1524	33.4903	-86.7922	35233	Alabama	9823	-2.44702	-0.233629
1525	33.4924	-82.0033	29841	South Carolina	25727	-12.4581	-0.834421
1526	33.4935	-82.1039	30809	Georgia	6814	-3.24025	-0.188889
1527	33.4941	-88.3895	39702	Mississippi	902	-0.273283	0.559472
1528	33.4944	-86.7937	35203	Alabama	2585	-4.3487	-0.820777
1529	33.495	-86.7715	35213	Alabama	488	-1.88965	-0.752446
1530	33.4973	-111.984	85258	Arizona	8786	6.7188	0.706636
1531	33.4975	-111.934	85259	Arizona	375	-1.55744	-0.724798
1532	33.4978	-112.062	85016	Arizona	97636	-16.5618	-0.538385
1533	33.4985	-84.5047	30269	Georgia	4681	0.0206412	0.0274862
1534	33.4997	-112.078	85014	Arizona	40635	-12.4391	-0.621917
1535	33.5004	-84.6112	30265	Georgia	26299	-9.16617	-0.55553
1536	33.501	-112.086	85012	Arizona	1398	-2.9758	-0.797054
1537	33.5038	-112.094	85013	Arizona	24639	-2.80313	-0.103714
1538	33.5057	-112.105	85015	Arizona	14282	16.7053	1.82506
1539	33.5068	-112.139	85031	Arizona	50890	-3.33699	-0.0913745
1540	33.5089	-112.208	85392	Arizona	21787	-2.08198	-0.0624695
1541	33.5098	-112.161	85033	Arizona	8774	-6.0353	-0.649937
1542	33.5105	-112.25	85395	Arizona	7566	2.01235	0.206601
1543	33.5105	-82.0151	29860	South Carolina	2894	-3.96749	-0.749213
1544	33.5113	-112.187	85037	Arizona	59661	-9.22147	-0.366685
1545	33.5121	-80.8717	29115	South Carolina	3760	16.6545	2.05795
1546	33.5144	-86.7691	35212	Alabama	30	-0.468188	-0.361337
1547	33.5146	-112.388	85396	Arizona	2346	0.424795	0.174567
1548	33.5204	-111.995	85260	Arizona	12891	-2.71874	-0.261783
1549	33.5206	-117.22	92590	California	6738	2.41421	0.612275
1550	33.5207	-112.148	85301	Arizona	11910	0.121795	0.165713
1551	33.5225	-112.062	85028	Arizona	89	-0.7574	-0.496766
1552	33.5233	-90.1667	38930	Mississippi	13927	-9.17612	-0.817053
1553	33.5234	-112.169	85303	Arizona	4315	-4.61725	-0.710364
1554	33.5243	-112.087	85020	Arizona	49897	3.73183	0.292319
1555	33.5252	-112.108	85021	Arizona	10897	-7.86354	-0.775017
1556	33.5336	-112.035	85254	Arizona	9844	-3.88962	-0.305904
1557	33.5378	-112.182	85345	Arizona	182	-1.06819	-0.608927
1558	33.5387	-101.893	79423	Texas	10500	-4.7291	-0.52113
1559	33.5399	-101.921	79382	Texas	5329	-4.75025	-0.75529
1560	33.5406	-112.12	85029	Arizona	7105	15.898	2.61597
1561	33.5426	-101.907	79424	Texas	19002	-0.528918	-0.00851282
1562	33.5439	-81.8132	29801	South Carolina	345	2.60589	1.54199
1563	33.5445	-112.152	85304	Arizona	545	-1.86286	-0.739404
1564	33.5455	-112.068	85032	Arizona	6735	-1.1946	0.020851
1565	33.5464	-84.2416	30253	Georgia	2630	3.44128	0.249348
1566	33.5485	-111.968	85255	Arizona	1603	4.39781	1.30862
1567	33.5496	-112.239	85379	Arizona	1205	-2.71867	-0.797202
1568	33.5501	-101.886	79404	Texas	247	-0.198083	0.0337866
1569	33.5502	-112.094	85022	Arizona	19213	-0.34658	0.12447
1570	33.5509	-112.177	85381	Arizona	8708	-7.01744	-0.775138
1571	33.5528	-101.898	79413	Texas	3969	-1.70557	-0.254786
1572	33.553	-101.903	79414	Texas	405	-1.41161	-0.69763
1573	33.5549	-101.934	79407	Texas	8330	-4.04591	-0.499817
1574	33.5549	-112.153	85306	Arizona	3801	-1.89054	-0.172746
1575	33.5558	-101.899	79410	Texas	6689	-3.63966	-0.496782
1576	33.5558	-112.133	85053	Arizona	53697	-4.36351	-0.108061
1577	33.5583	-101.893	79401	Texas	230	8.3482	6.46688
1578	33.5585	-88.4484	39705	Mississippi	1017	-2.28323	-0.574872
1579	33.5598	-117.136	92592	California	12710	-3.44812	-0.247226
1580	33.5604	-101.911	79416	Texas	3368	-3.8137	-0.761623
1581	33.5616	-84.5067	30290	Georgia	10786	15.1566	0.700119
1582	33.5623	-112.042	85054	Arizona	4237	3.58831	0.985468
1583	33.5642	-112.241	85374	Arizona	31246	-6.16753	-0.403311
1584	33.5672	-86.7124	35235	Alabama	2068	11.0091	2.51536
1585	33.5679	-112.185	85382	Arizona	32981	-10.4695	-0.566805
1586	33.5693	-112.158	85308	Arizona	19292	6.9051	0.78666
1587	33.5731	-96.5891	75090	Texas	343	2.71917	1.16737
1588	33.5734	-112.071	85050	Arizona	14338	-8.19397	-0.666726
1589	33.576	-101.901	79415	Texas	8102	-5.48732	-0.715471
1590	33.5763	-112.121	85027	Arizona	13768	-2.84455	-0.111019
1591	33.5777	-86.6289	35004	Alabama	19	-0.374132	-0.292084
1592	33.5786	-84.4357	30214	Georgia	14189	28.8061	1.25785
1593	33.5792	-112.236	85375	Arizona	2273	7.15008	1.7063
1594	33.5807	-117.162	92591	California	2659	-3.17376	-0.656156
1595	33.5831	-88.6631	39773	Mississippi	2671	-4.11935	-0.807458
1596	33.5867	-97.1068	76240	Texas	260	-1.19159	-0.644719
1597	33.5887	-117.656	92673	California	41441	-6.49222	-0.527968
1598	33.5936	-86.6634	35173	Alabama	2079	-3.14494	-0.634715
1599	33.5958	-86.7862	35071	Alabama	405	-1.71994	-0.729816
1600	33.5965	-80.9077	29118	South Carolina	37025	8.3684	0.0903566
1601	33.5995	-84.0562	30016	Georgia	2486	8.42213	1.06928
1602	33.6039	-96.6507	75092	Texas	10035	-0.520069	-0.245344
1603	33.6052	-84.3338	30236	Georgia	5518	36.0318	2.34185
1604	33.6056	-117.336	92562	California	26203	-5.57646	-0.357411
1605	33.6057	-83.2826	30642	Georgia	763	-2.25842	-0.747828
1606	33.6073	-112.118	85085	Arizona	30436	20.5191	1.0766
1607	33.6109	-117.664	92675	California	19327	26.3087	1.07468
1608	33.6152	-86.4007	35125	Alabama	492	-0.367398	0.198281
1609	33.6228	-85.0179	30117	Georgia	1303	-2.99893	-0.798822
1610	33.623	-117.18	92563	California	4493	-4.83165	-0.821136
1611	33.6231	-91.7784	71655	Arkansas	91	0.566886	0.730356
1612	33.6273	-112.183	85383	Arizona	2459	-1.74422	-0.333303
1613	33.6282	-84.3795	30274	Georgia	8096	4.80294	-0.0993679
1614	33.6282	-79.0687	29585	South Carolina	4440	-5.54794	-0.77636
1615	33.6293	-86.6952	35126	Alabama	650	-2.18828	-0.77244
1616	33.6315	-99.1982	76380	Texas	1178	7.12566	1.49795
1617	33.6339	-93.6319	71801	Arkansas	2392	4.44165	1.22101
1618	33.6352	-84.405	30296	Georgia	27741	-11.7484	-0.769138
1619	33.6356	-112.13	85086	Arizona	2504	0.326218	0.13004
1620	33.6362	-116.167	92274	California	434	-0.940315	-0.346142
1621	33.6396	-84.2503	30281	Georgia	28045	-6.01472	-0.527375
1622	33.6449	-117.696	92694	California	18463	1.10128	-0.219029
1623	33.6516	-117.749	92677	California	1405	6.85434	1.2135
1624	33.6523	-83.9752	30014	Georgia	2966	-2.93123	-0.489142
1625	33.6538	-84.3353	30260	Georgia	217	-1.24755	-0.736968
1626	33.6606	-95.5559	75460	Texas	3604	-0.774582	-0.093952
1627	33.6662	-117.256	92595	California	4506	-0.389745	0.0103897
1628	33.6669	-79.0219	29576	South Carolina	27968	0.792783	0.612804
1629	33.6768	-84.3603	30297	Georgia	2899	0.372651	-0.332951
1630	33.6815	-84.4572	30349	Georgia	2411	-3.08671	-0.683268
1631	33.6827	-85.8774	36201	Alabama	131	-0.965652	-0.536314
1632	33.6829	-84.1514	30094	Georgia	334	2.51568	0.243189
1633	33.684	-117.782	92656	California	132	48.2544	12.0548
1634	33.6855	-117.805	92651	California	16088	-1.77444	-0.660335
1635	33.6862	-117.765	92653	California	41191	-3.84012	-0.680031
1636	33.6921	-117.701	92688	California	19975	-4.00409	-0.478065
1637	33.6924	-117.745	92691	California	17582	0.252616	-0.616567
1638	33.6995	-117.203	92584	California	1266	2.47002	1.00514
1639	33.7006	-117.68	92679	California	1780	-3.3085	-0.81739
1640	33.7023	-78.9854	29575	South Carolina	30910	-13.0398	-0.655339
1641	33.7055	-85.7912	36207	Alabama	1638	-3.07251	-0.676462
1642	33.7074	-116.243	92201	California	6431	0.302507	0.162329
1643	33.7074	-90.6116	38771	Mississippi	38	-0.479157	-0.312269
1644	33.7111	-117.39	92530	California	586	-1.80697	-0.730487
1645	33.7114	-80.2446	29102	South Carolina	7094	-0.743222	-0.104925
1646	33.7114	-84.3682	30354	Georgia	27	-0.431559	-0.405473
1647	33.7134	-84.0892	30013	Georgia	2185	0.672946	-0.342868
1648	33.7136	-78.995	29588	South Carolina	7099	-5.62945	-0.522124
1649	33.7166	-117.767	92630	California	7997	-4.453	-0.752466
1650	33.7167	-86.5243	35146	Alabama	66	-0.706573	-0.435344
1651	33.7191	-96.5894	75020	Texas	9732	-0.0752008	-0.116058
1652	33.7217	-84.4144	30344	Georgia	16723	-5.98024	-0.602738
1653	33.7217	-116.284	92253	California	1216	1.76367	0.83268
1654	33.723	-117.099	92543	California	6068	4.27921	0.633127
1655	33.7243	-84.6252	30135	Georgia	1609	35.0242	4.53643
1656	33.7275	-117.873	92625	California	35	-0.48017	-0.41117
1657	33.7308	-84.2091	30038	Georgia	8331	22.1683	1.15194
1658	33.7315	-83.8606	30025	Georgia	78	-0.844316	-0.459987
1659	33.733	-90.7247	38732	Mississippi	732	-1.61978	-0.445826
1660	33.7374	-117.807	92618	California	12950	8.40938	-0.425563
1661	33.7417	-84.2783	30034	Georgia	735	-2.29294	-0.802904
1662	33.7426	-84.9967	30110	Georgia	198	-1.16175	-0.653322
1663	33.7441	-84.3637	30315	Georgia	26	-0.421872	-0.399647
1664	33.7445	-117.888	92660	California	6175	10.0364	0.888256
1665	33.7468	-84.4713	30331	Georgia	1761	-2.29458	-0.625291
1666	33.7478	-117.311	92532	California	147	-0.894657	-0.546643
1667	33.7484	-117.227	92586	California	2946	-3.94767	-0.816498
1668	33.7494	-78.9563	29579	South Carolina	8579	-6.28287	-0.57663
1669	33.7507	-117.765	92610	California	5912	11.833	-0.180543
1670	33.7517	-84.7859	30180	Georgia	1470	-3.22513	-0.807584
1671	33.7526	-117.92	92663	California	9797	-5.13185	-0.595686
1672	33.7535	-116.349	92260	California	2593	-2.94694	-0.507025
1673	33.7548	-116.328	92211	California	4165	-1.61123	-0.0258804
1674	33.7568	-117.849	92604	California	7820	4.35615	0.244005
1675	33.7572	-89.8246	38901	Mississippi	68	-0.69853	-0.416596
1676	33.7588	-84.4242	30311	Georgia	4774	3.1278	0.0282305
1677	33.7604	-117.876	92614	California	654	4.68114	1.49737
1678	33.7613	-84.3921	30310	Georgia	2580	8.25517	0.859612
1679	33.7615	-117.922	92627	California	4637	-0.715945	-0.247724
1680	33.7669	-117.826	92620	California	2863	4.30536	0.570451
1681	33.768	-117.87	92606	California	913	-0.809528	-0.327033
1682	33.7702	-78.9021	29572	South Carolina	61355	-12.9141	-0.359269
1683	33.7707	-84.2464	30035	Georgia	235	-0.535532	-0.435869
1684	33.7737	-117.924	92626	California	9625	-7.01328	-0.752717
1685	33.7755	-116.379	92270	California	10152	-6.58166	-0.643072
1686	33.7761	-84.3572	30312	Georgia	1270	-2.26334	-0.709911
1687	33.7776	-84.2842	30032	Georgia	21	-0.384368	-0.397594
1688	33.7785	-84.1057	30012	Georgia	7995	2.41805	-0.359319
1689	33.7817	-84.3172	30317	Georgia	576	31.0778	7.17852
1690	33.782	-84.3667	30303	Georgia	18094	12.8945	0.0749791
1691	33.7821	-117.908	92707	California	227	-1.22575	-0.699087
1692	33.7872	-117.855	92782	California	1331	-2.60071	-0.72775
1693	33.7874	-84.1784	30058	Georgia	1074	35.0862	3.96471
1694	33.7876	-117.878	92780	California	38974	2.43432	-0.127758
1695	33.7933	-84.5424	30122	Georgia	365	-1.57968	-0.731182
1696	33.7947	-117.936	92704	California	6196	4.46689	0.40024
1697	33.7957	-84.3581	30308	Georgia	5177	3.83503	-0.0860058
1698	33.7962	-78.9691	29526	South Carolina	14890	-1.62416	0.208936
1699	33.7969	-84.3282	30307	Georgia	813	1.86851	0.0466648
1700	33.7985	-117.962	92708	California	39029	-1.62444	-0.238851
1701	33.799	-117.997	92648	California	11647	-2.2678	-0.3196
1702	33.7995	-84.2999	30030	Georgia	51658	-13.9801	-0.728215
1703	33.8004	-117.88	92705	California	18279	-8.18345	-0.675471
1704	33.8013	-117.908	92701	California	2896	-0.708054	-0.193114
1705	33.8029	-116.422	92234	California	1270	0.0883471	0.470902
1706	33.8043	-84.6529	30134	Georgia	27042	-10.0737	-0.722986
1707	33.8094	-117.942	92703	California	54	2.73663	2.39699
1708	33.8095	-84.3383	30306	Georgia	1225	-2.54943	-0.761024
1709	33.8104	-84.406	30318	Georgia	2812	4.59356	0.117032
1710	33.8117	-87.2039	35501	Alabama	1364	-3.16526	-0.791867
1711	33.8149	-84.363	30309	Georgia	38296	-8.07689	-0.629895
1712	33.8151	-84.3211	30322	Georgia	18381	-7.33067	-0.686691
1713	33.8151	-117.929	92706	California	3098	-3.8655	-0.715115
1714	33.8172	-118.006	92647	California	18106	-7.20622	-0.598788
1715	33.8175	-117.524	92883	California	1966	-3.11016	-0.728356
1716	33.8214	-117.905	92866	California	260	-1.30579	-0.702227
1717	33.8224	-117.964	92843	California	3749	2.98471	0.342356
1718	33.824	-84.2316	30083	Georgia	5497	-6.27381	-0.833749
1719	33.8244	-117.862	92869	California	7440	2.86705	0.206736
1720	33.8274	-117.929	92868	California	357446	-12.3172	-0.384277
1721	33.8289	-118.006	92683	California	4146	-2.08736	-0.392761
1722	33.83	-84.2907	30033	Georgia	6580	-6.76395	-0.833299
1723	33.8301	-84.2599	30021	Georgia	789	41.3217	5.79891
1724	33.8306	-117.992	92844	California	378	2.16549	0.967748
1725	33.8318	-84.3414	30324	Georgia	3986	3.20624	-0.0971595
1726	33.8333	-90.7104	38762	Mississippi	304	-1.37475	-0.64221
1727	33.8348	-117.97	92840	California	14116	19.0254	1.21799
1728	33.8374	-116.529	92262	California	1785	-2.97413	-0.681257
1729	33.8385	-84.317	30329	Georgia	27244	-13.2626	-0.822496
1730	33.8395	-117.892	92867	California	1249	-0.0436584	-0.0497083
1731	33.84	-84.1872	30087	Georgia	11872	-6.95706	-0.567389
1732	33.8426	-84.3635	30305	Georgia	8262	1.82629	-0.287169
1733	33.8446	-118.007	92841	California	592	0.00342024	-0.0356524
1734	33.845	-117.343	92570	California	2058	2.26726	0.673668
1735	33.8454	-110.158	85941	Arizona	83	-0.630846	-0.42315
1736	33.8455	-83.8449	30655	Georgia	223	-0.570235	0.0591548
1737	33.8463	-117.969	92802	California	131	-0.933951	-0.618157
1738	33.8467	-84.5375	30106	Georgia	10786	-4.76137	-0.47201
1739	33.8498	-118.068	90740	California	372	-1.59757	-0.689807
1740	33.8501	-117.915	92865	California	421	-1.65886	-0.747334
1741	33.8535	-78.7721	29566	South Carolina	25379	-4.13115	-0.239296
1742	33.857	-117.96	92805	California	1029	-2.61049	-0.798893
1743	33.8571	-84.4706	30082	Georgia	11332	2.95748	-0.216739
1744	33.8577	-84.2872	30345	Georgia	43552	-15.6968	-0.806826
1745	33.8583	-117.933	92806	California	1250	0.277639	0.0279437
1746	33.8607	-118.01	92804	California	1439	-1.82634	-0.504067
1747	33.862	-84.0243	30052	Georgia	5891	-6.36372	-0.734642
1748	33.8623	-117.865	92807	California	43201	0.153956	-0.00413167
1749	33.8641	-84.3879	30327	Georgia	58662	31.0028	0.249473
1750	33.8644	-84.2398	30084	Georgia	19691	-10.9736	-0.813104
1751	33.8656	-118.071	90720	California	26431	-4.46146	-0.0361949
1752	33.8675	-84.6449	30141	Georgia	7510	-7.27154	-0.831031
1753	33.8684	-84.4459	30080	Georgia	14790	3.51934	-0.218872
1754	33.8696	-117.818	92808	California	5859	-5.59695	-0.755069
1755	33.8712	-84.4155	30339	Georgia	3490	14.3964	1.08274
1756	33.8721	-117.999	92801	California	10598	6.30886	0.389006
1757	33.8723	-118.162	90802	California	1350	-3.07078	-0.792606
1758	33.8723	-118.058	90630	California	6593	-6.70382	-0.827039
1759	33.8746	-118.196	90731	California	13747	-5.54466	-0.582948
1760	33.8748	-84.3234	30319	Georgia	25779	-8.93113	-0.680549
1761	33.8754	-118.128	90804	California	18718	11.7654	1.53058
1762	33.8757	-84.5893	30127	Georgia	25	-0.417358	-0.331696
1763	33.8759	-84.3517	30342	Georgia	81077	-20.433	-0.776987
1764	33.876	-118.109	90815	California	11583	-4.02777	-0.171471
1765	33.8779	-117.57	92881	California	1023	2.80444	1.19151
1766	33.878	-117.669	92882	California	3586	-1.46741	-0.0995796
1767	33.879	-116.502	92240	California	88	-0.727696	-0.454085
1768	33.8813	-84.7228	30157	Georgia	1904	-1.7743	-0.32944
1769	33.883	-84.2895	30341	Georgia	2586	2.33609	-0.300553
1770	33.8836	-117.985	92832	California	623	3.8645	1.75831
1771	33.8838	-118.217	90732	California	1626	-2.1991	-0.599871
1772	33.8839	-84.1673	30047	Georgia	4515	10.2699	2.22194
1773	33.884	-118.16	90813	California	57278	1.75602	0.350801
1774	33.8852	-117.924	92870	California	3284	-4.62314	-0.824641
1775	33.8857	-84.1049	30078	Georgia	27614	-11.1361	-0.593725
1776	33.8882	-84.5122	30008	Georgia	6751	4.48159	0.302715
1777	33.8891	-118.114	90808	California	15357	-6.6119	-0.406241
1778	33.8894	-86.4851	35121	Alabama	505	-1.95871	-0.720338
1779	33.8901	-118.069	90623	California	981	-2.58656	-0.772181
1780	33.8918	-118.197	90744	California	11902	2.56099	-0.0811649
1781	33.892	-84.2602	30340	Georgia	168	4.42001	1.0403
1782	33.8923	-117.805	92887	California	644	0.476403	0.380626
1783	33.8925	-118.159	90806	California	90604	-13.4964	-0.33847
1784	33.8942	-118.014	92833	California	3597	-3.07285	-0.504062
1785	33.896	-117.871	92886	California	13274	-1.60578	-0.116839
1786	33.9	-83.4522	30677	Georgia	17745	0.388463	0.325227
1787	33.9012	-118.156	90807	California	16528	-5.61458	-0.276163
1788	33.9015	-98.5407	76308	Texas	197	4.70195	2.3464
1789	33.902	-117.003	92220	California	3370	-2.46924	-0.42678
1790	33.9027	-81.4133	29006	South Carolina	565	7.58237	2.51771
1791	33.9031	-118.248	90274	California	4739	5.45055	0.340933
1792	33.9032	-117.98	92835	California	6616	-5.09971	-0.63601
1793	33.9035	-98.5337	76302	Texas	62637	-0.769857	-0.343176
1794	33.9035	-84.4781	30060	Georgia	8380	-6.80702	-0.762386
1795	33.904	-118.094	90703	California	6515	-4.14269	-0.350513
1796	33.9045	-118.22	90710	California	25591	-0.84643	-0.304192
1797	33.9047	-84.2076	30093	Georgia	22578	19.6619	0.428731
1798	33.9047	-118.228	90717	California	5866	1.34055	-0.10305
1799	33.9054	-79.753	29560	South Carolina	424	-1.66477	-0.708467
1800	33.9058	-118.102	90701	California	4675	-4.96455	-0.666076
1801	33.9061	-78.6661	28467	North Carolina	2774	9.61252	2.14903
1802	33.907	-118.143	90712	California	6152	-3.9411	-0.339367
1803	33.9072	-94.7888	74745	Oklahoma	644	-1.11009	-0.181118
1804	33.9105	-84.3588	30328	Georgia	55212	-5.58514	-0.508428
1805	33.9105	-84.4172	30067	Georgia	11630	-8.95931	-0.833891
1806	33.9105	-118.206	90745	California	11435	35.8328	2.13337
1807	33.9111	-98.5323	76301	Texas	9069	-4.34587	-0.619559
1808	33.9132	-80.3874	29150	South Carolina	82366	9.80193	0.138012
1809	33.9141	-118.056	90638	California	23904	-10.2847	-0.684281
1810	33.9143	-118.244	90505	California	31805	-1.32389	-0.325006
1811	33.915	-117.222	92555	California	3747	-3.97603	-0.709217
1812	33.9176	-117.954	92821	California	4067	1.82938	0.35385
1813	33.9185	-84.5336	30064	Georgia	31070	4.3374	0.0403854
1814	33.9195	-118.168	90805	California	7256	10.0046	1.00836
1815	33.9198	-118.223	90502	California	18763	5.08539	0.00329567
1816	33.9199	-84.3062	30338	Georgia	11445	23.4622	0.978095
1817	33.9213	-84.1321	30044	Georgia	62272	-17.1365	-0.635639
1818	33.9214	-118.232	90501	California	1150	-0.395947	-0.25866
1819	33.9223	-117.576	92879	California	10500	-6.98641	-0.705683
1820	33.9226	-84.2244	30071	Georgia	5984	5.95754	0.17164
1821	33.9232	-118.139	90706	California	73929	-2.30198	-0.201636
1822	33.9266	-118.112	90650	California	1717	0.924029	0.234441
1823	33.9274	-118.262	90277	California	1129	9.19232	1.89891
1824	33.9287	-118.251	90503	California	27305	-7.29271	-0.565325
1825	33.9301	-118.063	90604	California	605	-2.02442	-0.76645
1826	33.9312	-118.015	90631	California	5529	-1.28761	-0.157486
1827	33.9327	-118.186	90221	California	14932	22.0827	1.5042
1828	33.9329	-118.164	90723	California	23447	-1.70508	-0.19892
1829	33.9337	-117.475	92503	California	7927	3.94057	0.669182
1830	33.935	-84.3952	30068	Georgia	29331	13.011	0.401727
1831	33.9367	-118.05	90603	California	31416	-4.16855	-0.275457
1832	33.9373	-118.225	90248	California	2891	3.66123	0.594867
1833	33.9377	-118.102	90670	California	4913	2.11935	0.274374
1834	33.938	-118.245	90504	California	657	-0.767646	-0.27057
1835	33.938	-84.0378	30045	Georgia	6292	-2.07724	-0.0683371
1836	33.9383	-117.369	92508	California	1508	-1.49814	-0.332624
1837	33.9402	-117.654	92880	California	4583	-4.28504	-0.635969
1838	33.9419	-84.2429	30092	Georgia	44635	38.0479	0.670154
1839	33.9419	-118.154	90242	California	6552	0.199738	-0.0249989
1840	33.9423	-118.075	90605	California	1207	-1.46647	-0.389263
1841	33.943	-84.317	30350	Georgia	544	6.69711	1.6557
1842	33.9443	-118.271	90254	California	11378	-8.54194	-0.797079
1843	33.9445	-84.0792	30046	Georgia	29549	13.7295	1.11793
1844	33.9451	-118.262	90278	California	188249	-34.9134	-0.807429
1845	33.9455	-118.234	90247	California	22082	-0.353643	-0.131966
1846	33.9484	-118.207	90222	California	275	2.91435	1.65659
1847	33.9486	-83.4086	30605	Georgia	18	-0.316834	-0.230273
1848	33.9492	-117.97	91748	California	1982	2.51306	0.490675
1849	33.9496	-118.19	90262	California	31657	-3.38889	-0.273778
1850	33.9497	-118.15	90241	California	16940	12.6348	0.802105
1851	33.9497	-117.429	92504	California	2204	-0.398384	0.0508984
1852	33.9499	-118.257	90260	California	5507	-2.09458	-0.321803
1853	33.9501	-117.796	91709	California	5230	13.4788	1.41122
1854	33.9503	-84.1803	30096	Georgia	18402	6.79017	-0.0165476
1855	33.9522	-83.5786	30622	Georgia	513	-1.79061	-0.720738
1856	33.9523	-118.244	90249	California	3004	-1.15057	-0.235079
1857	33.9529	-117.585	92860	California	75	-0.663858	-0.438235
1858	33.953	-117.314	92553	California	8196	-0.316053	0.17006
1859	33.9535	-86.0553	35906	Alabama	9587	4.58291	1.16967
1860	33.9543	-118.078	90602	California	20246	-6.69311	-0.502798
1861	33.9554	-84.5596	30152	Georgia	13771	-1.33879	-0.215195
1862	33.9555	-84.4245	30062	Georgia	3963	-3.76211	-0.621843
1863	33.9555	-118.275	90266	California	13975	-6.55156	-0.582489
1864	33.9563	-118.216	90059	California	568	1.98864	0.829104
1865	33.9564	-118.145	90240	California	2250	-0.917562	-0.189106
1866	33.9582	-117.882	91765	California	3264	0.731146	-0.0449999
1867	33.9584	-96.4327	74701	Oklahoma	9415	23.4715	1.4021
1868	33.9587	-118.189	90280	California	23224	4.20866	0.150101
1869	33.9593	-83.4803	30606	Georgia	50908	-5.38933	-0.11207
1870	33.9604	-83.4374	30602	Georgia	816	-1.68579	-0.513183
1871	33.9606	-81.2987	29070	South Carolina	19262	-5.19615	-0.495138
1872	33.9614	-118.112	90606	California	1541	-3.25308	-0.8095
1873	33.9618	-118.26	90250	California	35073	-0.456319	-0.146679
1874	33.9655	-118.04	91745	California	10123	6.84055	0.696351
1875	33.9657	-117.52	92505	California	46656	-4.26357	-0.0774077
1876	33.9666	-118.218	90002	California	21504	-8.52133	-0.607177
1877	33.9688	-118.18	90201	California	34623	-4.28496	-0.30702
1878	33.9693	-118.282	90245	California	995	0.349172	0.108345
1879	33.9695	-118.131	90660	California	15224	-5.67211	-0.488906
1880	33.9699	-83.9989	30019	Georgia	11008	-4.53711	-0.300168
1881	33.9704	-117.405	92506	California	15981	-6.76729	-0.579933
1882	33.9734	-118.241	90044	California	707	-0.00761823	0.0221856
1883	33.9743	-118.089	90601	California	14287	0.382875	-0.0151364
1884	33.9753	-84.3027	30076	Georgia	1468	-2.63688	-0.703108
1885	33.9762	-118.249	90047	California	982	-2.26223	-0.681147
1886	33.9764	-84.0822	30043	Georgia	1256	-2.07301	-0.367347
1887	33.9766	-118.207	90255	California	22877	10.4354	0.517225
1888	33.9767	-118.234	90003	California	771	-2.33801	-0.786421
1889	33.9775	-118.17	90040	California	5489	-5.87109	-0.788061
1890	33.9778	-84.4547	30066	Georgia	40	-0.532404	-0.434458
1891	33.9781	-117.971	91792	California	4477	17.7502	2.41454
1892	33.9786	-118.192	90270	California	12301	-4.35199	-0.42466
1893	33.9787	-118.224	90001	California	10536	-6.20384	-0.618043
1894	33.9788	-84.2481	30022	Georgia	24130	12.1854	0.138748
1895	33.9802	-118.008	91744	California	19673	-7.35776	-0.584301
1896	33.9809	-84.5183	30144	Georgia	14875	16.0193	1.00031
1897	33.9811	-84.1751	30097	Georgia	14792	-8.5141	-0.737728
1898	33.9811	-118.259	90305	California	3918	13.1053	1.91195
1899	33.9832	-118.271	90301	California	13246	9.77227	0.666603
1900	33.9832	-117.725	91710	California	8215	-0.501272	-0.0320983
1901	33.9843	-118.148	90640	California	12053	-5.20897	-0.561474
1902	33.986	-117.331	92557	California	2534	-2.87648	-0.573408
1903	33.987	-118.288	90045	California	723	-2.26655	-0.783118
1904	33.9873	-84.6044	30101	Georgia	3937	-5.30791	-0.82718
1905	33.9893	-84.3582	30075	Georgia	479	3.53024	0.976483
1906	33.9909	-117.375	92507	California	4888	-3.81142	-0.615761
1907	33.993	-118.179	90022	California	12525	-0.710856	-0.254887
1908	33.9939	-83.8274	30680	Georgia	139	-0.992831	-0.551247
1909	33.9945	-118.11	91733	California	26151	7.40677	0.460837
1910	33.9952	-117.807	91766	California	950	5.44148	1.45706
1911	33.9955	-117.268	92373	California	14763	-2.28808	-0.095552
1912	33.9956	-118.234	90011	California	209	-1.21671	-0.677869
1913	33.9966	-118.205	90023	California	6872	-3.79442	-0.471907
1914	33.9968	-118.247	90037	California	59233	-12.0123	-0.543205
1915	33.997	-117.965	91791	California	3024	-1.49035	-0.312066
1916	33.9971	-117.181	92399	California	1195	-0.841345	-0.0943584
1917	33.9985	-117.553	91752	California	671	-1.45702	-0.45803
1918	33.9993	-83.3426	30628	Georgia	132	-0.862913	-0.527648
1919	34	-80.9612	29061	South Carolina	310	-0.643359	-0.324588
1920	34	-118.257	90062	California	4485	-1.38976	-0.232756
1921	34.0002	-118.01	91790	California	34409	3.5445	0.0209851
1922	34.0005	-118.155	91755	California	11446	-6.78335	-0.681573
1923	34.0026	-117.672	91762	California	1330	-0.668691	-0.113696
1924	34.0036	-117.846	91768	California	3022	-3.8729	-0.751826
1925	34.0045	-118.175	91754	California	23841	20.7365	0.763281
1926	34.0056	-88.4936	38821	Mississippi	8172	-5.8134	-0.429173
1927	34.0057	-118.081	91732	California	7385	-5.79178	-0.669731
1928	34.0057	-118.135	91770	California	1959	-0.408682	-0.208614
1929	34.0058	-117.411	92501	California	1839	-1.61203	-0.40273
1930	34.0062	-84.2895	30009	Georgia	23279	0.505807	-0.2598
1931	34.0066	-118.247	90089	California	6566	5.92986	0.632973
1932	34.007	-84.1326	30024	Georgia	60688	-7.84072	-0.228885
1933	34.0072	-81.0159	29209	South Carolina	6878	-2.01697	-0.320967
1934	34.0087	-117.468	92509	California	1719	-3.10491	-0.804898
1935	34.009	-117.956	91723	California	19639	-3.61318	-0.346884
1936	34.009	-118.25	90007	California	5830	-3.78439	-0.506423
1937	34.009	-118.295	90230	California	5030	0.555075	0.117553
1938	34.0096	-118.103	91731	California	3553	-1.46382	-0.183987
1939	34.0103	-81.1736	29072	South Carolina	71011	-17.0587	-0.631427
1940	34.0114	-118.216	90033	California	80847	1.76535	-0.07262
1941	34.0121	-117.609	91761	California	12667	-1.47933	-0.127326
1942	34.0122	-118.243	90015	California	29172	-5.32587	-0.371536
1943	34.0146	-117.977	91722	California	7013	-6.74891	-0.831035
1944	34.0148	-118.04	91706	California	47255	-1.36573	-0.0661935
1945	34.0151	-84.2211	30005	Georgia	50174	10.7868	0.0126069
1946	34.016	-118.18	91803	California	80	-0.747199	-0.56329
1947	34.0172	-117.778	91767	California	65860	14.2835	0.188401
1948	34.0174	-118.312	90066	California	6829	-6.08856	-0.724058
1949	34.0174	-117.729	91763	California	98	-0.766394	-0.527204
1950	34.0185	-118.146	91776	California	1620	13.9985	2.76639
1951	34.0186	-118.245	90017	California	17629	-9.91426	-0.749806
1952	34.0197	-118.325	90291	California	7958	-5.76169	-0.633796
1953	34.0201	-118.299	90232	California	11873	-6.99082	-0.633617
1954	34.0202	-118.259	90006	California	2051	1.17302	0.249808
1955	34.0202	-81.0784	29169	South Carolina	10430	-1.19331	-0.196385
1956	34.021	-118.117	91780	California	2284	-3.95052	-0.816369
1957	34.0213	-118.2	90032	California	279	-1.39861	-0.727506
1958	34.0216	-118.169	91801	California	5947	12.7144	1.12208
1959	34.0216	-81.0456	29201	South Carolina	1122	-2.63702	-0.798358
1960	34.0223	-117.354	92324	California	2621	3.72438	0.780678
1961	34.023	-117.371	92313	California	248	3.1677	2.07337
1962	34.024	-117.864	91773	California	4042	-1.43468	-0.344939
1963	34.025	-118.253	90057	California	11998	-2.1576	-0.244714
1964	34.0253	-118.22	90031	California	3266	-4.58549	-0.788842
1965	34.0256	-117.917	91740	California	3041	-3.48263	-0.641641
1966	34.0262	-81.0438	29208	South Carolina	187	-1.07685	-0.652855
1967	34.0266	-85.9783	35901	Alabama	275	-1.49992	-0.669204
1968	34.0277	-118.268	90005	California	4493	39.0427	5.49219
1969	34.028	-118.306	90034	California	23349	3.79937	0.224142
1970	34.0294	-84.4133	30188	Georgia	310	-0.171622	-0.0924523
1971	34.0298	-117.614	91764	California	5701	-5.22809	-0.747977
1972	34.0301	-117.334	92354	California	44779	-1.83259	-0.208832
1973	34.0316	-118.249	90026	California	17144	-8.3678	-0.652465
1974	34.0317	-106.599	87801	New Mexico	124	-0.74771	-0.512583
1975	34.032	-118.271	90020	California	9057	-5.50649	-0.590043
1976	34.0328	-118.114	91007	California	51014	77.6731	3.40079
1977	34.0336	-118.192	91030	California	1263	4.77874	0.98222
1978	34.0336	-117.29	92374	California	13682	2.12101	0.0954178
1979	34.0342	-118.03	91010	California	10294	-6.91041	-0.686663
1980	34.0349	-118.096	91006	California	7146	-6.23299	-0.737351
1981	34.0349	-84.0269	30519	Georgia	7544	3.24991	0.700126
1982	34.035	-118.164	91108	California	7645	17.0639	1.36234
1983	34.0355	-84.505	30189	Georgia	5034	-3.71554	-0.552703
1984	34.036	-117.679	91786	California	25508	20.127	1.32328
1985	34.0363	-118.32	90064	California	12432	-7.44334	-0.660408
1986	34.0367	-118.304	90035	California	848	-2.44793	-0.785739
1987	34.0372	-118.274	90004	California	16127	17.5144	1.17025
1988	34.038	-81.0268	29204	South Carolina	46599	-4.96787	-0.351908
1989	34.0382	-118.346	90401	California	240	-1.29811	-0.681416
1990	34.0392	-81.1262	29212	South Carolina	170	-1.05016	-0.600224
1991	34.0397	-118.215	90042	California	6818	-2.57127	-0.425094
1992	34.0397	-117.742	91711	California	2591	0.882225	0.277925
1993	34.0405	-117.903	91741	California	2190	3.28483	0.837147
1994	34.0406	-118.074	91016	California	360	-1.55313	-0.716393
1995	34.0406	-118.34	90404	California	16824	-7.93053	-0.608305
1996	34.0418	-118.268	90029	California	8603	-5.86862	-0.639012
1997	34.0424	-117.585	91730	California	32533	19.0628	1.10828
1998	34.0439	-118.176	91106	California	690	-1.72936	-0.642342
1999	34.0439	-118.307	90211	California	26993	-0.685966	-0.0380242
[truncated: 5,492 more rows]

## Sheet: 1B
	Compounds	Coefficient of Importance
1	Cluster 244: Toluene-2,4-diisocyanate, Toluene-2,6-diisocyanate, Toluenediisocyanate, Diisocyanates	1.08921
2	Population_Density	1.0716
3	Ages_50_54	1.04378
4	CO (CACES)	1.03677
5	Pediatric Allergy Immunology	1.03237
6	Cluster 265: Hexabromocyclododecane (HBCD)	1.01
7	Cluster 158: Hexachloro-1,3-butadiene	0.999555
8	Cluster 131: N,N-Dimethylaniline, Diphenylamine, N-Nitrosodiphenylamine	0.995983
9	Cluster 132: Dimethylcarbamyl chloride, N,N-Dimethylformamide	0.97241
10	Latitude	0.907659
11	O3 (CACES)	0.88307

## Sheet: 1C-E
2019	Variable	Adjusted RR	P-value	Bonferroni P-value	B.H. P-value	AIC	Moran's I	Moran's I p-value	Overdispersion		2018	Variable	Adjusted RR	P-value	Bonferroni P-value	B.H. P-value	AIC	Moran's I	Moran's I p-value	Overdispersion		2017	Variable	Adjusted RR	P-value	Bonferroni P-value	B.H. P-value	AIC	Moran's I	Moran's I p-value	Overdispersion
1	2,6-Xylidine	1.112	0	2e-05	2e-05	57225.2	-0.025	1	1.022		1	Xylene (mixed isomers)	1.14	0	0.00215	0.00215	59377.8	-0.02	0.999997	1.039		1	Xylene (mixed isomers)	1.135	2e-05	0.00807	0.00807	57913.7	-0.025	1	1.032
2	Population Density	1.276	4e-05	0.02119	0.00739	57231.3	-0.024	1	1.019		2	2,6-Xylidine	1.087	1e-05	0.00548	0.00274	59391.9	-0.02	0.999998	1.038		2	Ages 70 74	0.888	0.00017	0.08764	0.02954	57918	-0.025	1	1.032
3	Hexabromocyclododecane (HBCD)	1.166	5e-05	0.02613	0.00739	57216.5	-0.025	1	1.02		3	Latitude	0.859	0.00041	0.216	0.072	59395.8	-0.02	0.999998	1.037		3	Population Density	1.241	0.00029	0.14825	0.02954	57929.5	-0.025	1	1.031
4	Xylene (mixed isomers)	1.126	6e-05	0.02956	0.00739	57217	-0.024	1	1.021		4	Ethylbenzene	1.101	0.00088	0.45724	0.088	59387.4	-0.02	0.999997	1.038		4	Silver	0.757	0.00031	0.15992	0.02954	57918.6	-0.025	1	1.03
5	Carbofuran	1.132	0.00012	0.06292	0.01258	57217.8	-0.024	1	1.021		5	Silver	0.773	0.00094	0.49197	0.088	59386.9	-0.02	0.999997	1.037		5	Allergy/Immunology - Pediatric	1.055	0.00031	0.16088	0.02954	57929.6	-0.025	1	1.03
6	Latitude	0.856	0.00022	0.11706	0.01951	57231.3	-0.024	1	1.02		6	1,2,4-Trimethylbenzene	1.103	0.00109	0.56911	0.088	59387.7	-0.02	0.999997	1.039		6	Thiourea	0.885	0.00036	0.18919	0.02954	57920.2	-0.025	1	1.031
7	1,2,4-Trimethylbenzene	1.108	0.00079	0.41342	0.05906	57222.7	-0.025	1	1.021		7	Piperonyl butoxide	0.824	0.00129	0.67184	0.088	59387.2	-0.02	0.999997	1.039		7	Ages 75 79	0.893	0.00041	0.21225	0.02954	57919.9	-0.025	1	1.031
8	Propoxur	1.121	0.00101	0.52695	0.06587	57222.1	-0.025	1	1.022		8	Polychlorinated biphenyls (PCBs)	1.07	0.00157	0.81576	0.088	59388.9	-0.02	0.999997	1.037		8	Ages 25 29	1.127	0.00046	0.23635	0.02954	57920	-0.025	1	1.03
9	Ethylbenzene	1.095	0.00177	0.9249	0.10277	57223.8	-0.024	1	1.023		9	Manganese	0.917	0.00169	0.88178	0.088	59388.3	-0.02	0.999998	1.039		9	Glycol ethers	1.101	0.00072	0.37255	0.03868	57920.3	-0.025	1	1.031
10	2-Mercaptobenzothiazole	0.941	0.00342	1	0.17553	57225.1	-0.024	1	1.02		10	Population Density	1.174	0.00184	0.95757	0.088	59395.8	-0.02	0.999997	1.039		10	Ages 30 34	1.133	0.00075	0.38681	0.03868	57921.5	-0.025	1	1.031
11	Maneb	1.112	0.00369	1	0.17553	57224.4	-0.025	1	1.02		11	n-Butyl alcohol	1.077	0.00189	0.98306	0.088	59388.4	-0.02	0.999998	1.037		11	Catechol	1.1	0.00137	0.70849	0.06441	57922.3	-0.025	1	1.03
12	n-Butyl alcohol	1.068	0.00606	1	0.25432	57226	-0.025	1	1.019		12	Toluene-2,6-diisocyanate	1.062	0.00203	1	0.088	59389.4	-0.02	0.999998	1.037		12	NO2	1.231	0.00174	0.90488	0.07049	57921.6	-0.025	1	1.03
13	Cadmium	0.949	0.00707	1	0.25432	57227.8	-0.025	1	1.019		13	Acetamide	0.924	0.00221	1	0.08838	59390.2	-0.02	0.999996	1.039		13	Ages 65 69	0.904	0.00179	0.92742	0.07049	57922.3	-0.025	1	1.031
14	p-Nitroaniline	1.103	0.00792	1	0.25432	57225.9	-0.025	1	1.021		14	Glycol ethers	1.081	0.00453	1	0.16181	59389.9	-0.02	0.999997	1.037		14	n-Butyl alcohol	1.079	0.0019	0.98682	0.07049	57921.9	-0.025	1	1.031
15	Glycol ethers	1.075	0.00841	1	0.25432	57226.5	-0.025	1	1.019		15	4,4'-Diaminodiphenylether	0.92	0.00466	1	0.16181	59390.3	-0.02	0.999998	1.038		15	Ethylbenzene	1.096	0.00225	1	0.07776	57922.8	-0.025	1	1.032
16	Triadimefon	1.103	0.00842	1	0.25432	57225.9	-0.025	1	1.02		16	Thiourea	0.91	0.00611	1	0.1991	59390.4	-0.02	0.999998	1.037		16	2-Mercaptobenzothiazole	0.935	0.00293	1	0.09508	57924.3	-0.025	1	1.031
17	Allylamine	1.083	0.00852	1	0.25432	57226.4	-0.025	1	1.02		17	Allylamine	1.086	0.00691	1	0.21167	59390.6	-0.02	0.999998	1.036		17	1,2,4-Trimethylbenzene	1.094	0.00351	1	0.10718	57923.3	-0.025	1	1.031
18	Hydrogen fluoride	1.063	0.00908	1	0.25432	57227.1	-0.024	1	1.021		18	Ages 25 29	1.094	0.00764	1	0.2212	59390.9	-0.02	0.999998	1.038		18	Manganese	0.936	0.00501	1	0.1446	57924.2	-0.025	1	1.03
19	Calcium cyanamide	1.091	0.00944	1	0.25432	57226.6	-0.024	1	1.022		19	2-Mercaptobenzothiazole	0.941	0.01014	1	0.27805	59391.9	-0.02	0.999997	1.037		19	sec-Butyl alcohol	1.086	0.00549	1	0.14736	57923.5	-0.025	1	1.031
20	Thiodicarb	1.099	0.00973	1	0.25432	57226.5	-0.025	1	1.02		20	NO2	1.178	0.01075	1	0.28008	59391.1	-0.02	0.999998	1.037		20	1,3-Dichloropropylene	0.948	0.00568	1	0.14736	57926.1	-0.025	1	1.029
21	CFC-11 (trichlorofluoromethane)	1.081	0.01149	1	0.27821	57226.4	-0.025	1	1.019		21	Hydrogen fluoride	1.06	0.01177	1	0.29194	59391.9	-0.02	0.999995	1.037		21	Latitude	0.888	0.00889	1	0.21963	57929.5	-0.025	1	1.03
22	Myclobutanil	0.918	0.0117	1	0.27821	57224.7	-0.024	1	1.019		22	o-Anisidine	1.044	0.01328	1	0.31181	59392.6	-0.02	0.999998	1.035		22	Myclobutanil	0.934	0.01017	1	0.23992	57925.4	-0.025	1	1.03
23	3-Iodo-2-propynyl butylcarbamate	1.099	0.01235	1	0.28018	57226.8	-0.025	1	1.02		23	Biphenyl	1.055	0.01377	1	0.31181	59392.3	-0.02	0.999997	1.037		23	Zinc	1.049	0.0113	1	0.255	57922.6	-0.024	1	1.032
24	Cyfluthrin	0.948	0.01286	1	0.28018	57228.2	-0.024	1	1.021		24	Myclobutanil	0.939	0.01767	1	0.38369	59392.6	-0.02	0.999997	1.037		24	Allylamine	1.081	0.01261	1	0.27267	57925.3	-0.025	1	1.031
25	Dimethylamine	1.069	0.01353	1	0.28304	57227	-0.025	1	1.02		25	Chlorobenzene	0.95	0.02159	1	0.44889	59393.4	-0.02	0.999997	1.036		25	Propargyl alcohol	0.852	0.01689	1	0.33938	57925.9	-0.025	1	1.03
26	Biphenyl	1.061	0.01513	1	0.30431	57228.2	-0.025	1	1.019		26	N-methylolacrylamide	0.948	0.02298	1	0.44889	59393.2	-0.02	0.999997	1.041		26	Ages 80 84	0.928	0.01714	1	0.33938	57925.8	-0.025	1	1.031
27	Benzo(g,h,i)perylene	0.934	0.02068	1	0.39519	57228.3	-0.024	1	1.02		27	CFC-11 (trichlorofluoromethane)	1.073	0.02326	1	0.44889	59392.2	-0.021	0.999999	1.035		27	Naphthalene	1.071	0.01766	1	0.33938	57925.9	-0.025	1	1.031
28	Zineb	1.068	0.02177	1	0.39519	57228.7	-0.025	1	1.02		28	Ages 75 79	0.933	0.02801	1	0.50379	59393.2	-0.02	0.999998	1.04		28	N,N-Dimethylaniline	0.955	0.02031	1	0.37654	57928.4	-0.025	1	1.03
29	Silver	0.837	0.02292	1	0.39519	57228.2	-0.024	1	1.02		29	Ages 70 74	0.935	0.02906	1	0.50379	59393.2	-0.02	0.999998	1.039		29	Ages 20 24	1.051	0.02168	1	0.38806	57926.6	-0.025	1	1.032
30	Acrylic acid	0.939	0.02342	1	0.39519	57228.7	-0.024	1	1.021		30	Cadmium compounds	0.953	0.02996	1	0.50379	59395.6	-0.02	0.999997	1.036		30	Chloroform	0.954	0.02516	1	0.43531	57927.7	-0.025	1	1.031
31	Allergy/Immunology - Pediatric	1.04	0.02342	1	0.39519	57231.3	-0.024	1	1.019		31	Antimony	1.043	0.02998	1	0.50379	59395	-0.02	0.999998	1.037		31	Thiobencarb	1.055	0.02759	1	0.4505	57925.1	-0.025	1	1.031
32	p-Cresidine	1.075	0.02706	1	0.4423	57228.3	-0.025	1	1.02		32	Arsenic	0.959	0.03188	1	0.51415	59393.9	-0.02	0.999997	1.036		32	Vinylidene chloride (1,1-dichloroethylene)	0.961	0.02778	1	0.4505	57927.5	-0.025	1	1.031
33	Tetrabromobisphenol-A (TBBPA)	1.042	0.02985	1	0.45636	57228.6	-0.025	1	1.02		33	Ages 30 34	1.081	0.03257	1	0.51415	59393.6	-0.02	0.999997	1.038		33	Arsenic	0.951	0.02919	1	0.45915	57926.8	-0.025	1	1.031
34	Polychlorinated biphenyls (PCBs)	1.045	0.03001	1	0.45636	57230.3	-0.024	1	1.02		34	Cadmium	0.961	0.03493	1	0.53137	59394	-0.02	0.999997	1.036		34	Decabromodiphenyl ether	0.956	0.03145	1	0.48	57927.7	-0.025	1	1.031
35	Heptachlor	1.052	0.03054	1	0.45636	57229.1	-0.024	1	1.02		35	Antimony compounds	1.041	0.03585	1	0.53137	59393.6	-0.02	0.999998	1.036		35	N-methylolacrylamide	0.95	0.0329	1	0.48786	57927.6	-0.025	1	1.031
36	O3	0.914	0.03364	1	0.48876	57229.1	-0.024	1	1.02		36	Methyl iodide	1.039	0.03672	1	0.53137	59393.7	-0.02	0.999997	1.036		36	Biphenyl	1.042	0.04153	1	0.5904	57928	-0.025	1	1.031
37	Ozone	0.955	0.03686	1	0.52106	57229.3	-0.024	1	1.019		37	Acrylonitrile	0.952	0.03796	1	0.53456	59392.2	-0.02	0.999997	1.036		37	Cadmium	0.956	0.04209	1	0.5904	57927.7	-0.025	1	1.03
38	Piperonyl butoxide	0.879	0.0415	1	0.56217	57229.1	-0.024	1	1.02		38	1,3-Dichloropropylene	0.962	0.03914	1	0.5366	59394.2	-0.02	0.999997	1.034		38	Captan	0.949	0.04389	1	0.59951	57927.5	-0.025	1	1.031
39	Toluene-2,6-diisocyanate	1.041	0.04264	1	0.56217	57229.7	-0.024	1	1.019		39	Propionaldehyde	1.038	0.04146	1	0.54574	59393.8	-0.02	0.999998	1.037		39	Toluenediisocyanate	1.059	0.04895	1	0.65139	57927.4	-0.025	1	1.03
40	o-Anisidine	1.036	0.04373	1	0.56217	57229.8	-0.025	1	1.019		40	Methyl isobutyl ketone	1.044	0.04294	1	0.54574	59394.3	-0.02	0.999998	1.038		40	Acrylic acid	0.952	0.05135	1	0.65541	57928.3	-0.025	1	1.03
41	1,1,2-Trichloroethane	1.042	0.04407	1	0.56217	57229	-0.024	1	1.02		41	Trichlorfon	1.098	0.04295	1	0.54574	59393.6	-0.02	0.999998	1.037		41	1,3-Dichloro-1,1,2,2,3-pentafluoropropane	0.955	0.05178	1	0.65541	57928.2	-0.025	1	1.031
42	Aldrin	1.056	0.05008	1	0.6236	57229.9	-0.024	1	1.02		42	N,N-Dimethylaniline	0.962	0.04409	1	0.54697	59395.5	-0.02	0.999997	1.037		42	Piperonyl butoxide	0.909	0.05324	1	0.65793	57926.8	-0.025	1	1.03
43	Bromochlorodifluoromethane	1.05	0.05362	1	0.65221	57229.7	-0.025	1	1.018		43	Toluenediisocyanate	1.061	0.04741	1	0.57446	59393.8	-0.02	0.999998	1.037		43	2,4-D 2-ethyl-4-methylpentyl ester	0.955	0.05782	1	0.69784	57928.2	-0.025	1	1.03
44	Thiourea	0.935	0.05969	1	0.70955	57228.9	-0.024	1	1.02		44	Benzo(g,h,i)perylene	0.928	0.04967	1	0.58787	59392.2	-0.02	0.999997	1.038		44	Quinone	0.967	0.06822	1	0.78878	57928.7	-0.025	1	1.032
45	Manganese	0.965	0.0619	1	0.71874	57229.4	-0.025	1	1.019		45	CO	1.106	0.05078	1	0.58787	59394	-0.02	0.999997	1.035		45	Trichlorfon	1.091	0.06839	1	0.78878	57928.1	-0.025	1	1.031
46	Dibutyl phthalate	0.966	0.06322	1	0.71874	57230.9	-0.024	1	1.019		46	Ages 80 84	0.943	0.0573	1	0.649	59394.3	-0.02	0.999998	1.038		46	p-Cresidine	1.066	0.07339	1	0.81266	57928.4	-0.025	1	1.03
47	Acrylamide	0.957	0.06618	1	0.73647	57230.1	-0.024	1	1.021		47	Cyfluthrin	0.967	0.06002	1	0.66529	59395.2	-0.02	0.999998	1.038		47	Benzo(g,h,i)perylene	0.921	0.07628	1	0.81266	57926.1	-0.025	1	1.031
48	2,4-Dinitrotoluene	0.968	0.06796	1	0.74049	57231	-0.025	1	1.019		48	Catechol	1.061	0.06518	1	0.70744	59394.7	-0.02	0.999997	1.038		48	Ages 85 plus	0.944	0.07804	1	0.81266	57928.7	-0.025	1	1.03
49	Propachlor	1.043	0.07169	1	0.75363	57230.2	-0.024	1	1.019		49	Diazinon	0.964	0.07173	1	0.76273	59395	-0.02	0.999997	1.036		49	Ages 60 64	0.947	0.08265	1	0.81266	57928.5	-0.025	1	1.029
50	N-Nitrosodi-n-propylamine	0.924	0.07385	1	0.75363	57227.8	-0.025	1	1.018		50	sec-Butyl alcohol	1.053	0.075	1	0.78146	59394.4	-0.02	0.999997	1.036		50	3-Iodo-2-propynyl butylcarbamate	1.064	0.08863	1	0.81266	57928.6	-0.025	1	1.031
51	Nicotine and salts	1.049	0.07408	1	0.75363	57230.1	-0.025	1	1.019		51	Malathion	0.966	0.08126	1	0.80408	59395.3	-0.02	0.999998	1.039		51	CO	1.095	0.08989	1	0.81266	57928.6	-0.025	1	1.031
52	N,N-Dimethylaniline	0.964	0.07493	1	0.75363	57231.5	-0.024	1	1.019		52	Acrylic acid	0.956	0.08252	1	0.80408	59395.2	-0.02	0.999997	1.035		52	Nitrapyrin	1.033	0.09067	1	0.81266	57928.3	-0.025	1	1.031
53	2,4-Diaminotoluene	1.028	0.07938	1	0.77504	57228.5	-0.025	1	1.02		53	Lead compounds	0.969	0.08602	1	0.80408	59396.5	-0.02	0.999997	1.037		53	Bis(2-chloro-1-methethyl)ether	0.972	0.09069	1	0.81266	57929.3	-0.025	1	1.03
54	Carbon tetrachloride	0.968	0.08018	1	0.77504	57230.2	-0.024	1	1.02		54	Dimethylamine	1.047	0.08626	1	0.80408	59394.8	-0.02	0.999998	1.037		54	CFC-11 (trichlorofluoromethane)	1.054	0.09194	1	0.81266	57928.3	-0.025	1	1.031
55	Dimethyl phthalate	1.041	0.0815	1	0.77504	57230.5	-0.024	1	1.02		55	Arsenic compounds	0.937	0.09071	1	0.80408	59393.6	-0.02	0.999997	1.036		55	Aluminum phosphide	1.037	0.09235	1	0.81266	57928.2	-0.025	1	1.03
56	1,4-Dichlorobenzene	1.038	0.08311	1	0.77615	57230	-0.024	1	1.02		56	Vinylidene chloride (1,1-dichloroethylene)	0.972	0.09309	1	0.80408	59395.1	-0.02	0.999998	1.036		56	Ethoprop	0.957	0.09438	1	0.81266	57929	-0.025	1	1.031
57	PM10	0.937	0.08611	1	0.78561	57230.7	-0.024	1	1.019		57	Sodium o-phenylphenoxide	0.949	0.09495	1	0.80408	59395.2	-0.02	0.999996	1.037		57	Crotonaldehyde	0.972	0.09536	1	0.81266	57930.2	-0.025	1	1.031
58	Trichlorfon	1.076	0.08805	1	0.78561	57230.4	-0.025	1	1.02		58	Tetrafluoroethylene	0.964	0.09565	1	0.80408	59395	-0.02	0.999997	1.036		58	S,S,S-tributyltrithiophosphate	0.957	0.09543	1	0.81266	57929	-0.025	1	1.031
59	Dipropyl isocinchomeronate	0.96	0.08862	1	0.78561	57230.6	-0.024	1	1.019		59	Nickel compounds	1.052	0.09821	1	0.80408	59395.2	-0.02	0.999998	1.038		59	Cyfluthrin	0.961	0.09556	1	0.81266	57929.4	-0.025	1	1.031
60	Chromium compounds	0.962	0.09151	1	0.79071	57230.9	-0.025	1	1.019		60	Styrene oxide	1.047	0.10058	1	0.80408	59394.6	NA	NA	1.038		60	1,1,2,2-Tetrachloroethane	0.958	0.09585	1	0.81266	57929.5	-0.025	1	1.031
61	Vinyl fluoride	1.046	0.09222	1	0.79071	57230.8	-0.024	1	1.019		61	m-Xylene	0.961	0.10141	1	0.80408	59395.3	NA	NA	1.036		61	Dichloromethane	1.034	0.09697	1	0.81266	57927.9	-0.025	1	1.03
62	trans-1,3-Dichloropropene	1.033	0.09509	1	0.79179	57230.2	-0.024	1	1.02		62	Calcium cyanamide	1.054	0.1032	1	0.80408	59395.2	NA	NA	1.036		62	Thiodicarb	1.062	0.09708	1	0.81266	57928.8	-0.025	1	1.03
63	Methyl iodide	1.032	0.09641	1	0.79179	57230.7	-0.025	1	1.019		63	O3	0.933	0.10388	1	0.80408	59395.4	NA	NA	1.039		63	Nickel compounds	1.054	0.09886	1	0.81446	57928.9	-0.025	1	1.031
64	sec-Butyl alcohol	1.049	0.09689	1	0.79179	57230.4	-0.024	1	1.019		64	1,1,2-Trichloroethane	1.034	0.10454	1	0.80408	59394.8	NA	NA	1.04		64	CFC 115 (chloropentafluoroethane)	1.04	0.10506	1	0.85197	57929.3	NA	NA	1.031
65	Dimethoate	0.942	0.10245	1	0.80956	57229.6	NA	NA	1.021		65	Quinone	0.969	0.10507	1	0.80408	59396.1	NA	NA	1.036		65	Allyl chloride	0.971	0.11537	1	0.90285	57929.5	NA	NA	1.029
66	Ethylene thiourea	0.968	0.10601	1	0.80956	57230.8	NA	NA	1.02		66	2-Chloro-1,1,1-trifluoroethane	0.965	0.10524	1	0.80408	59395.7	NA	NA	1.037		66	Vinyl fluoride	1.047	0.1171	1	0.90285	57929.1	NA	NA	1.031
67	Nickel	0.96	0.10749	1	0.80956	57231.2	NA	NA	1.019		67	Terbacil	0.255	0.1061	1	0.80408	59390.6	NA	NA	1.039		67	Potassium bromate	0.881	0.12051	1	0.90285	57929.1	NA	NA	1.031
68	NO2	1.111	0.10758	1	0.80956	57230.6	NA	NA	1.02		68	p-Nitroaniline	1.058	0.10943	1	0.80408	59395.2	NA	NA	1.036		68	Triadimefon	1.059	0.12119	1	0.90285	57929.2	NA	NA	1.03
69	Lithium carbonate	1.036	0.10784	1	0.80956	57230.4	NA	NA	1.019		69	Triadimefon	1.059	0.11063	1	0.80408	59395.2	NA	NA	1.04		69	Dimethoate	0.951	0.12235	1	0.90285	57928.7	NA	NA	1.031
70	Formaldehyde	0.965	0.10835	1	0.80956	57230.9	NA	NA	1.02		70	3-Chloro-2-methyl-1-propene	1.037	0.11168	1	0.80408	59396.1	NA	NA	1.035		70	Hexabromocyclododecane (HBCD)	0.965	0.12237	1	0.90285	57929.3	NA	NA	1.029
71	Toluene	1.036	0.11174	1	0.82075	57230.9	NA	NA	1.019		71	p-Cresidine	1.057	0.11202	1	0.80408	59395.2	NA	NA	1.034		71	Metham sodium	1.035	0.12351	1	0.90285	57929.2	NA	NA	1.031
72	tert-Butyl alcohol	1.032	0.11625	1	0.82075	57231	NA	NA	1.02		72	Naled	1.033	0.11345	1	0.80408	59395.8	NA	NA	1.038		72	Vanadium	0.959	0.12929	1	0.92336	57929.3	NA	NA	1.03
73	n-Hexane	0.966	0.1163	1	0.82075	57231.2	NA	NA	1.019		73	Metham sodium	1.035	0.11548	1	0.80408	59395.1	NA	NA	1.037		73	Polychlorinated biphenyls (PCBs)	1.034	0.13776	1	0.92336	57928.8	NA	NA	1.03
74	Vanadium compounds	0.968	0.11805	1	0.82075	57231	NA	NA	1.02		74	Propargyl alcohol	0.905	0.11724	1	0.80408	59395.4	NA	NA	1.039		74	Silver compounds	1.033	0.14013	1	0.92336	57929.5	NA	NA	1.032
75	Metham sodium	1.035	0.11882	1	0.82075	57230.7	NA	NA	1.02		75	CFC 115 (chloropentafluoroethane)	1.038	0.11829	1	0.80408	59395.6	NA	NA	1.037		75	Boron trifluoride	0.961	0.14014	1	0.92336	57929.3	NA	NA	1.03
76	Copper	0.957	0.11927	1	0.82075	57231.3	NA	NA	1.02		76	Cobalt	0.97	0.11902	1	0.80408	59396.1	NA	NA	1.036		76	Hydrogen fluoride	1.035	0.14064	1	0.92336	57929.6	NA	NA	1.03
77	Dioxane	1.038	0.13575	1	0.92207	57231.4	NA	NA	1.02		77	4,4'-Methylenebis(2-chloroaniline)	1.03	0.12206	1	0.80408	59395.2	NA	NA	1.037		77	p-Nitroaniline	1.054	0.14159	1	0.92336	57929.5	NA	NA	1.031
78	Triethylamine	0.959	0.13949	1	0.9307	57230.8	NA	NA	1.019		78	trans-1,3-Dichloropropene	1.029	0.12259	1	0.80408	59395.2	NA	NA	1.036		78	Diaminotoluene (mixed isomers)	0.97	0.14211	1	0.92336	57929.7	NA	NA	1.031
79	Toluenediisocyanate	1.043	0.14166	1	0.9307	57231.1	NA	NA	1.02		79	Selenium	1.04	0.124	1	0.80408	59395.4	NA	NA	1.037		79	Phosgene	1.031	0.14447	1	0.92336	57929.3	NA	NA	1.031
80	Ages 80 84	0.956	0.14423	1	0.9307	57231.2	NA	NA	1.019		80	3-Iodo-2-propynyl butylcarbamate	1.058	0.12568	1	0.80408	59395.4	NA	NA	1.038		80	Cadmium compounds	0.971	0.14718	1	0.92336	57930.1	NA	NA	1.03
81	CFC 115 (chloropentafluoroethane)	1.035	0.14821	1	0.9307	57231.5	NA	NA	1.021		81	2,4-D 2-ethylhexyl ester	0.897	0.12643	1	0.80408	59393.6	NA	NA	1.036		81	Trichloroethylene	1.037	0.1489	1	0.92336	57929.3	NA	NA	1.031
82	Decabromodiphenyl ether	0.969	0.14835	1	0.9307	57230.8	NA	NA	1.02		82	Ages 40 44	1.051	0.12655	1	0.80408	59395.7	NA	NA	1.036		82	o-Anisidine	1.026	0.15046	1	0.92336	57929.6	NA	NA	1.03
83	Nitrapyrin	1.03	0.14843	1	0.9307	57230.9	NA	NA	1.019		83	Carbofuran	1.033	0.12978	1	0.80419	59397	NA	NA	1.038		83	o-Cresol	0.964	0.15093	1	0.92336	57929.9	NA	NA	1.03
84	Cresol (mixed isomers)	1.025	0.14948	1	0.9307	57231.7	NA	NA	1.02		84	Crotonaldehyde	0.975	0.13313	1	0.80419	59396.7	NA	NA	1.039		84	Zinc compounds	1.047	0.154	1	0.92336	57929.6	NA	NA	1.031
85	Triclopyr triethylammonium salt	1.029	0.15523	1	0.93208	57231.6	NA	NA	1.019		85	Ages 85 plus	0.953	0.13532	1	0.80419	59395.8	NA	NA	1.039		85	Ages 0 5	1.071	0.15634	1	0.92336	57929.6	NA	NA	1.03
86	Fomesafen	0.975	0.1593	1	0.93208	57231.7	NA	NA	1.019		86	Silver compounds	1.033	0.13756	1	0.80419	59395.6	NA	NA	1.037		86	Diethyl sulfate	0.975	0.15649	1	0.92336	57930	NA	NA	1.031
87	Diazinon	0.976	0.16006	1	0.93208	57231.8	NA	NA	1.02		87	Dimethyl chlorothiophosphate	1.03	0.13814	1	0.80419	59396.1	NA	NA	1.038		87	Ages 35 39	1.049	0.15829	1	0.92336	57929.9	NA	NA	1.03
88	C.I. Solvent Yellow 14	1.039	0.16201	1	0.93208	57231.2	NA	NA	1.02		88	Dimethyl phthalate	1.034	0.14481	1	0.80419	59395.7	NA	NA	1.035		88	m-Xylene	0.964	0.15849	1	0.92336	57929.8	NA	NA	1.031
89	Ethylene glycol	1.027	0.1632	1	0.93208	57231.4	NA	NA	1.02		89	Propiconazole	0.973	0.14687	1	0.80419	59396.3	NA	NA	1.037		89	Dimethylamine	1.041	0.15961	1	0.92336	57929.3	NA	NA	1.03
90	Phosphorus (yellow or white)	1.059	0.16463	1	0.93208	57231.3	NA	NA	1.019		90	Tebuthiuron	0.638	0.14702	1	0.80419	59391.2	NA	NA	1.038		90	Picloram	0.976	0.16195	1	0.92336	57930.3	NA	NA	1.031
91	Pendimethalin	0.933	0.16632	1	0.93208	57231	NA	NA	1.019		91	Merphos	1.029	0.14709	1	0.80419	59396.1	NA	NA	1.037		91	Tetrafluoroethylene	0.969	0.16245	1	0.92336	57929.9	NA	NA	1.03
92	N-methylolacrylamide	0.967	0.16712	1	0.93208	57231.7	NA	NA	1.019		92	SO2	0.956	0.14876	1	0.80419	59395.8	NA	NA	1.037		92	2-Chloro-1,1,1-trifluoroethane	0.97	0.16552	1	0.92336	57930.1	NA	NA	1.03
93	Malathion	0.976	0.16736	1	0.93208	57231.8	NA	NA	1.02		93	Dichlorvos	1.031	0.14902	1	0.80419	59396.1	NA	NA	1.038		93	Carbon tetrachloride	0.976	0.17072	1	0.92336	57929.7	NA	NA	1.031
94	Chloroethane (Ethyl chloride)	1.028	0.16914	1	0.93208	57231.5	NA	NA	1.019		94	Polychlorinated alkanes	0.974	0.14958	1	0.80419	59396.5	NA	NA	1.036		94	2,4-Diaminotoluene	1.022	0.17101	1	0.92336	57928.8	NA	NA	1.03
95	Terbacil	0.283	0.16931	1	0.93208	57227.1	NA	NA	1.019		95	Thiodicarb	1.052	0.14969	1	0.80419	59395.7	NA	NA	1.039		95	Selenium	1.036	0.17158	1	0.92336	57929.6	NA	NA	1.03
96	Ages 75 79	0.958	0.17224	1	0.93835	57231.4	NA	NA	1.02		96	Ages 10 14	0.947	0.15053	1	0.80419	59395.8	NA	NA	1.039		96	Arsenic compounds	0.978	0.17439	1	0.92336	57930.1	NA	NA	1.031
97	Polychlorinated alkanes	0.974	0.17503	1	0.93956	57232.3	NA	NA	1.019		97	1,4-Dichlorobenzene	1.033	0.15059	1	0.80419	59395.6	NA	NA	1.037		97	1,2-Butylene oxide	0.975	0.17559	1	0.92336	57930.2	NA	NA	1.031
98	Saccharin (manufacturing)	0.952	0.17698	1	0.93956	57231.5	NA	NA	1.02		98	C.I. Direct Blue 218	0.962	0.15249	1	0.80419	59395.8	NA	NA	1.036		98	N,N-Dimethylformamide	0.961	0.17591	1	0.92336	57929.9	NA	NA	1.031
99	1,2-Dichloroethylene	1.037	0.1883	1	0.93956	57231.8	NA	NA	1.019		99	Ages 65 69	0.956	0.15496	1	0.80419	59395.7	NA	NA	1.038		99	Oxadiazon	1.033	0.17613	1	0.92336	57929.4	NA	NA	1.031
100	p-Phenylenediamine	0.969	0.18997	1	0.93956	57231.4	NA	NA	1.019		100	p-Chloroaniline	0.962	0.1551	1	0.80419	59395.9	NA	NA	1.037		100	Hydramethylnon	0.962	0.17906	1	0.92681	57929.9	NA	NA	1.03
101	Vinylidene chloride (1,1-dichloroethylene)	0.979	0.19093	1	0.93956	57231.6	NA	NA	1.019		101	Aluminum phosphide	1.033	0.15593	1	0.80419	59395.5	NA	NA	1.039		101	Ages 45 49	0.96	0.18041	1	0.92681	57929.8	NA	NA	1.031
102	Sodium dicamba	0.911	0.19453	1	0.93956	57230.7	NA	NA	1.019		102	3,3'-Dimethoxybenzidine dihydrochloride	0.962	0.16013	1	0.80419	59395.9	NA	NA	1.037		102	Polychlorinated alkanes	0.974	0.18215	1	0.92681	57930.2	NA	NA	1.031
103	Ages 25 29	1.045	0.19705	1	0.93956	57231.6	NA	NA	1.02		103	Methyl acrylate	1.027	0.16106	1	0.80419	59396	NA	NA	1.036		103	Hexachlorobenzene	0.966	0.18924	1	0.92878	57930.2	NA	NA	1.031
104	Dazomet	0.972	0.19972	1	0.93956	57232.4	NA	NA	1.019		104	Carbon tetrachloride	0.975	0.16183	1	0.80419	59396	NA	NA	1.038		104	3-Chloro-2-methyl-1-propene	1.03	0.18942	1	0.92878	57930.3	NA	NA	1.03
105	Hydrogen cyanide	1.044	0.20116	1	0.93956	57231.7	NA	NA	1.02		105	2,4-Diaminotoluene	1.022	0.16306	1	0.80419	59395	NA	NA	1.039		105	Calcium cyanamide	1.044	0.18976	1	0.92878	57930	NA	NA	1.03
106	Ages 70 74	0.961	0.20151	1	0.93956	57231.6	NA	NA	1.019		106	Ages 50 54	1.039	0.16452	1	0.80419	59396.1	NA	NA	1.037		106	1,4-Dichlorobenzene	1.029	0.19131	1	0.92878	57929.8	NA	NA	1.03
107	5-Nitro-o-toluidine	0.975	0.20175	1	0.93956	57231.9	NA	NA	1.02		107	Hydrogen sulfide	1.023	0.16516	1	0.80419	59394.9	NA	NA	1.039		107	1,1,2-Trichloroethane	1.031	0.19779	1	0.92878	57929.9	NA	NA	1.03
108	Sodium o-phenylphenoxide	0.961	0.20241	1	0.93956	57231.8	NA	NA	1.021		108	Naphthalene	1.043	0.17227	1	0.82794	59396	NA	NA	1.038		108	Creosote, coal tar	0.977	0.1992	1	0.92878	57930.3	NA	NA	1.031
109	Bromine	1.032	0.20387	1	0.93956	57231.9	NA	NA	1.021		109	CFC-12 (dichlorodifluoromethane)	1.023	0.17453	1	0.82794	59395.1	NA	NA	1.037		109	m-Cresol	0.969	0.20196	1	0.92878	57930.2	NA	NA	1.03
110	Tebuthiuron	0.744	0.20399	1	0.93956	57228.4	NA	NA	1.02		110	Nitrapyrin	1.027	0.17481	1	0.82794	59395.8	NA	NA	1.039		110	Benzal chloride	1.041	0.20206	1	0.92878	57929.9	NA	NA	1.032
111	N-methyl-2-pyrrolidone	1.025	0.20492	1	0.93956	57231.7	NA	NA	1.021		111	Lead	1.034	0.17714	1	0.83006	59395.4	NA	NA	1.037		111	Carbofuran	1.025	0.2039	1	0.92878	57930	NA	NA	1.03
112	3-Chloro-2-methyl-1-propene	1.029	0.20779	1	0.93956	57232.1	NA	NA	1.02		112	Phthalic anhydride	1.05	0.17994	1	0.83006	59396.2	NA	NA	1.037		112	Tetrabromobisphenol-A (TBBPA)	1.024	0.20634	1	0.92878	57929.6	NA	NA	1.031
113	Alachlor	1.025	0.21025	1	0.93956	57232.3	NA	NA	1.02		113	Ethylene glycol	1.024	0.1822	1	0.83006	59396.4	NA	NA	1.039		113	2-Nitropropane	0.976	0.20762	1	0.92878	57930.4	NA	NA	1.03
114	Acetamide	0.972	0.21152	1	0.93956	57231.7	NA	NA	1.019		114	Tetrabromobisphenol-A (TBBPA)	1.026	0.18253	1	0.83006	59395.9	NA	NA	1.037		114	Hexachloroethane	0.975	0.21023	1	0.92878	57930.2	NA	NA	1.03
115	Nickel compounds	1.04	0.21195	1	0.93956	57231.8	NA	NA	1.019		115	Hexabromocyclododecane (HBCD)	0.972	0.18322	1	0.83006	59396.2	NA	NA	1.034		115	Chromium	0.971	0.21088	1	0.92878	57930.2	NA	NA	1.03
116	Benzal chloride	1.041	0.2135	1	0.93956	57231.8	NA	NA	1.02		116	Chlorine dioxide	0.975	0.18497	1	0.83078	59396.5	NA	NA	1.036		116	o-Toluidine	0.971	0.2118	1	0.92878	57930.7	NA	NA	1.032
117	Propionaldehyde	1.024	0.21743	1	0.93956	57231.8	NA	NA	1.019		117	Bromochlorodifluoromethane	1.033	0.19265	1	0.85046	59396.4	NA	NA	1.037		117	Methyl iodide	1.023	0.21588	1	0.92878	57930.1	NA	NA	1.03
118	Butyraldehyde	0.97	0.21753	1	0.93956	57231.9	NA	NA	1.021		118	Benzal chloride	1.042	0.19663	1	0.85046	59396.2	NA	NA	1.038		118	Vinyl chloride	0.971	0.21785	1	0.92878	57930.4	NA	NA	1.03
119	Naphthalene	1.039	0.22444	1	0.93956	57231.8	NA	NA	1.019		119	Diethyl sulfate	0.978	0.197	1	0.85046	59396.6	NA	NA	1.038		119	Toluene-2,4-diisocyanate	1.03	0.21839	1	0.92878	57930	NA	NA	1.03
120	Toxaphene	1.028	0.22561	1	0.93956	57231.9	NA	NA	1.02		120	tert-Butyl alcohol	1.026	0.19717	1	0.85046	59396.3	NA	NA	1.037		120	Carbon disulfide	1.027	0.22137	1	0.92878	57929.5	NA	NA	1.03
121	1,2-Dichlorobenzene	0.969	0.22659	1	0.93956	57232	NA	NA	1.02		121	Captan	0.978	0.19787	1	0.85046	59396.6	NA	NA	1.036		121	Ages 55 59	0.966	0.22164	1	0.92878	57930.1	NA	NA	1.03
122	Linuron	1.021	0.22763	1	0.93956	57231.6	NA	NA	1.02		122	Sodium dicamba	0.899	0.19915	1	0.85046	59394.5	NA	NA	1.034		122	p-Cresol	0.971	0.22558	1	0.92878	57930.4	NA	NA	1.031
123	Hexazinone	0.88	0.22931	1	0.93956	57230.7	NA	NA	1.02		123	Dichloromethane	1.025	0.20767	1	0.87962	59395.6	NA	NA	1.036		123	Carbonyl sulfide	0.979	0.22811	1	0.92878	57930.7	NA	NA	1.029
124	Styrene	0.974	0.22972	1	0.93956	57231.9	NA	NA	1.02		124	Benzoyl chloride	0.967	0.21354	1	0.87971	59396.3	NA	NA	1.036		124	Nitromethane	0.976	0.2305	1	0.92878	57930.4	NA	NA	1.031
125	2-Chloro-1,1,1-trifluoroethane	0.975	0.23042	1	0.93956	57232.2	NA	NA	1.02		125	Dimethoate	0.979	0.21675	1	0.87971	59396.8	NA	NA	1.038		125	Dimethyl phthalate	1.03	0.23481	1	0.92878	57930.2	NA	NA	1.03
126	Furan	1.036	0.23782	1	0.93956	57231.9	NA	NA	1.02		126	Hydrogen cyanide	1.041	0.21957	1	0.87971	59396.4	NA	NA	1.04		126	Nitrate compounds	1.028	0.23636	1	0.92878	57930.3	NA	NA	1.031
127	1,2-Dichloropropane	0.981	0.24162	1	0.93956	57232.1	NA	NA	1.019		127	Diphenylamine	0.974	0.22025	1	0.87971	59396.6	NA	NA	1.035		127	Styrene oxide	1.031	0.23969	1	0.92878	57929.9	NA	NA	1.031
128	Triallate	0.967	0.24428	1	0.93956	57231.8	NA	NA	1.019		128	Ages 0 5	1.059	0.22161	1	0.87971	59395.8	NA	NA	1.039		128	Ethyl acrylate	0.967	0.24067	1	0.92878	57930.3	NA	NA	1.03
129	Chlorine dioxide	0.978	0.24467	1	0.93956	57232.2	NA	NA	1.02		129	Saccharin (manufacturing)	0.959	0.22501	1	0.87971	59396.3	NA	NA	1.039		129	Dioxane	1.029	0.24221	1	0.92878	57930.1	NA	NA	1.03
130	1,2-Dibromo-3-chloropropane (DBCP)	0.977	0.2472	1	0.93956	57232.3	NA	NA	1.02		130	Chromium	0.972	0.22871	1	0.87971	59396.6	NA	NA	1.036		130	Lithium carbonate	1.025	0.24303	1	0.92878	57930.1	NA	NA	1.031
131	Molybdenum trioxide	1.043	0.24796	1	0.93956	57232	NA	NA	1.02		131	1,2,3-Trichloropropane	0.981	0.23068	1	0.87971	59396.6	NA	NA	1.038		131	2,6-Xylidine	1.02	0.24734	1	0.92878	57931	NA	NA	1.03
132	Isopropyl alcohol	1.028	0.24941	1	0.93956	57231.7	NA	NA	1.02		132	N-methyl-2-pyrrolidone	1.024	0.23145	1	0.87971	59396.5	NA	NA	1.037		132	Thiram	0.977	0.25543	1	0.92878	57930.1	NA	NA	1.03
133	Crotonaldehyde	0.981	0.25511	1	0.93956	57232.6	NA	NA	1.019		133	Diuron	0.912	0.23233	1	0.87971	59394.8	NA	NA	1.036		133	Isodrin	0.97	0.25693	1	0.92878	57930.5	NA	NA	1.03
134	Ethoprop	0.971	0.25574	1	0.93956	57232	NA	NA	1.02		134	Cresol (mixed isomers)	1.02	0.23269	1	0.87971	59396.4	NA	NA	1.038		134	1-(3-chloroallyl)-3,5,7-triaza-1-azoniaadamantane	1.022	0.25727	1	0.92878	57930	NA	NA	1.03
135	Temephos	0.976	0.25613	1	0.93956	57232.3	NA	NA	1.02		135	Bis(2-chloro-1-methethyl)ether	0.981	0.23357	1	0.87971	59396.6	NA	NA	1.039		135	Ozone	1.025	0.25865	1	0.92878	57930.2	NA	NA	1.031
136	1,3-Dichloropropylene	0.98	0.25656	1	0.93956	57232.2	NA	NA	1.021		136	Propachlor	1.028	0.2343	1	0.87971	59396.4	NA	NA	1.036		136	Hydrazine sulfate	0.973	0.26082	1	0.92878	57930.5	NA	NA	1.03
137	1,2-Dichloroethane	0.973	0.25673	1	0.93956	57232.2	NA	NA	1.019		137	Allyl chloride	0.98	0.23569	1	0.87971	59396.7	NA	NA	1.035		137	Famphur	0.973	0.26108	1	0.92878	57930.5	NA	NA	1.03
138	N-Nitrosodiethylamine	0.978	0.26067	1	0.93956	57232.3	NA	NA	1.02		138	Chlorodifluoromethane (HCFC-22)	1.038	0.24042	1	0.87971	59396.6	NA	NA	1.036		138	Hydrogen cyanide	1.039	0.26115	1	0.92878	57930.3	NA	NA	1.031
139	Vanadium	0.975	0.26093	1	0.93956	57232.3	NA	NA	1.02		139	Diflubenzuron	0.979	0.24344	1	0.87971	59396.6	NA	NA	1.037		139	Bromine	1.029	0.26152	1	0.92878	57930.3	NA	NA	1.031
140	Atrazine	0.971	0.26111	1	0.93956	57232.2	NA	NA	1.019		140	Linuron	1.022	0.24445	1	0.87971	59397	NA	NA	1.039		140	Methyl isobutyl ketone	1.022	0.2616	1	0.92878	57930.9	NA	NA	1.03
141	Isosafrole	0.978	0.26169	1	0.93956	57232.4	NA	NA	1.02		141	Molybdenum trioxide	1.04	0.24757	1	0.87971	59396.4	NA	NA	1.039		141	Barium	0.914	0.26198	1	0.92878	57928.8	NA	NA	1.03
142	N-Nitrosodi-n-butylamine	0.978	0.26185	1	0.93956	57232.4	NA	NA	1.02		142	Heptachlor	1.026	0.24938	1	0.87971	59396.6	NA	NA	1.035		142	Carboxin	1.022	0.26234	1	0.92878	57930.4	NA	NA	1.03
143	Aluminum phosphide	1.026	0.26319	1	0.93956	57231.9	NA	NA	1.019		143	Allergy/Immunology - Pediatric	1.017	0.25118	1	0.87971	59395.8	NA	NA	1.037		143	Propachlor	1.027	0.26235	1	0.92878	57930.4	NA	NA	1.03
144	Parathion	1.025	0.26474	1	0.93956	57232.2	NA	NA	1.02		144	Hexazinone	0.865	0.25374	1	0.87971	59394.5	NA	NA	1.037		144	CFC-12 (dichlorodifluoromethane)	1.02	0.26267	1	0.92878	57929.7	NA	NA	1.031
145	Tris(2,3-dibromopropyl)phosphate	0.979	0.26562	1	0.93956	57232.4	NA	NA	1.02		145	Thiram	0.979	0.25382	1	0.87971	59396.4	NA	NA	1.036		145	Ethyl chloroformate	0.974	0.26308	1	0.92878	57930.5	NA	NA	1.03
146	Chlorodifluoromethane (HCFC-22)	1.035	0.26673	1	0.93956	57232.1	NA	NA	1.02		146	1,1,2,2-Tetrachloroethane	0.974	0.25449	1	0.87971	59396.8	NA	NA	1.038		146	Toluene-2,6-diisocyanate	1.024	0.26356	1	0.92878	57930.3	NA	NA	1.03
147	Chromium	0.973	0.26708	1	0.93956	57232.3	NA	NA	1.021		147	Hexachloroethane	0.979	0.25469	1	0.87971	59396.7	NA	NA	1.037		147	Tris(2,3-dibromopropyl)phosphate	0.977	0.26478	1	0.92878	57930.4	NA	NA	1.031
148	m-Xylene	0.972	0.26813	1	0.93956	57232.2	NA	NA	1.019		148	Triethylamine	0.972	0.25655	1	0.87971	59396.4	NA	NA	1.036		148	N-Nitrosodi-n-propylamine	0.981	0.26727	1	0.92878	57930.3	NA	NA	1.031
149	Safrole	0.978	0.26827	1	0.93956	57232.4	NA	NA	1.02		149	p-Xylene	0.974	0.25687	1	0.87971	59396.6	NA	NA	1.036		149	4-Nitrophenol	0.982	0.27077	1	0.92878	57930.5	NA	NA	1.031
150	Aluminum (fume or dust)	0.972	0.2754	1	0.93956	57232.3	NA	NA	1.02		150	Vinyl chloride	0.974	0.25721	1	0.87971	59396.8	NA	NA	1.036		150	Antimony compounds	1.021	0.27092	1	0.92878	57930.3	NA	NA	1.029
151	CO	1.059	0.27821	1	0.93956	57232.1	NA	NA	1.019		151	Dioxane	1.028	0.25774	1	0.87971	59396.6	NA	NA	1.037		151	Propionaldehyde	1.021	0.27303	1	0.92878	57930.3	NA	NA	1.031
152	Boron trichloride	0.972	0.27954	1	0.93956	57232.1	NA	NA	1.02		152	Propoxur	1.026	0.25948	1	0.87971	59396.7	NA	NA	1.036		152	Ethylene glycol	1.02	0.27563	1	0.92878	57930.5	NA	NA	1.031
153	Catechol	1.036	0.27984	1	0.93956	57232.1	NA	NA	1.02		153	Decabromodiphenyl ether	0.978	0.26105	1	0.87971	59396.6	NA	NA	1.039		153	N-methyl-2-pyrrolidone	1.023	0.27655	1	0.92878	57930.4	NA	NA	1.029
154	CFC-12 (dichlorodifluoromethane)	1.02	0.28202	1	0.93956	57231.6	NA	NA	1.019		154	Bromoxynil octanoate	1.03	0.26158	1	0.87971	59396.6	NA	NA	1.04		154	Chlorsulfuron	1.029	0.27716	1	0.92878	57930.4	NA	NA	1.03
155	Adolescent Medicine	0.981	0.28248	1	0.93956	57231.3	NA	NA	1.021		155	Pendimethalin	0.97	0.26956	1	0.87971	59396.7	NA	NA	1.038		155	Tetrachloroethylene (Perchloroethylene)	1.028	0.27738	1	0.92878	57930.4	NA	NA	1.029
156	Chlordane	1.021	0.28272	1	0.93956	57232.7	NA	NA	1.019		156	Chromium compounds	0.976	0.27043	1	0.87971	59397	NA	NA	1.035		156	Chlorimuron ethyl	1.029	0.27943	1	0.92963	57930.4	NA	NA	1.03
157	Captan	0.924	0.28355	1	0.93956	57228.9	NA	NA	1.021		157	Hydroquinone	1.027	0.27254	1	0.87971	59396.6	NA	NA	1.039		157	o-Xylene	0.975	0.28124	1	0.92971	57930.6	NA	NA	1.031
158	Cobalt	0.979	0.28424	1	0.93956	57232.5	NA	NA	1.02		158	Isodrin	0.97	0.27315	1	0.87971	59396.6	NA	NA	1.038		158	Chlorine	0.978	0.29071	1	0.94524	57930.7	NA	NA	1.031
159	Beryllium compounds	0.976	0.28624	1	0.93956	57232.3	NA	NA	1.02		159	2-Chloro-1,1,1,2-tetrafluoroethane	1.031	0.27359	1	0.87971	59396.6	NA	NA	1.038		159	2,4-D 2-ethylhexyl ester	0.964	0.2912	1	0.94524	57929.9	NA	NA	1.03
160	Ages 85 plus	0.967	0.28895	1	0.93956	57232.3	NA	NA	1.019		160	4-Nitrophenol	0.983	0.27664	1	0.87971	59396.8	NA	NA	1.035		160	Carbaryl	1.027	0.29305	1	0.94524	57930.3	NA	NA	1.03
161	4,4'-Isopropylidenediphenol	1.021	0.29069	1	0.93956	57231.9	NA	NA	1.02		161	Lactofen	1.029	0.27702	1	0.87971	59396.6	NA	NA	1.036		161	Triallate	0.981	0.2954	1	0.94524	57930.5	NA	NA	1.03
162	Freon 113	1.025	0.29103	1	0.93956	57232.3	NA	NA	1.02		162	Cyclohexane	0.976	0.27732	1	0.87971	59396.8	NA	NA	1.04		162	Bromochlorodifluoromethane	1.027	0.29858	1	0.94524	57930.6	NA	NA	1.03
163	Norflurazon	0.512	0.2956	1	0.93968	57227.8	NA	NA	1.02		163	Toluene	1.025	0.27737	1	0.87971	59396.7	NA	NA	1.038		163	1,2-Dichloropropane	0.983	0.30949	1	0.94524	57930.5	NA	NA	1.029
164	Quinone	0.982	0.29643	1	0.93968	57232.4	NA	NA	1.02		164	3,3'-Dichlorobenzidine dihydrochloride	0.963	0.27802	1	0.87971	59396.7	NA	NA	1.038		164	p-Xylene	0.976	0.31071	1	0.94524	57930.7	NA	NA	1.03
165	Thiabendazole	0.969	0.29646	1	0.93968	57232	NA	NA	1.021		165	Atrazine	0.972	0.2786	1	0.87971	59396.7	NA	NA	1.037		165	1,1,1,2-Tetrachloro-2-fluoroethane (HCFC-121a)	0.978	0.31219	1	0.94524	57930.3	NA	NA	1.031
166	Hexachloro-1,3-butadiene	0.976	0.30296	1	0.95362	57232.3	NA	NA	1.02		166	Hexachloro-1,3-butadiene	0.974	0.28152	1	0.8822	59396.8	NA	NA	1.036		166	Isosafrole	0.974	0.31413	1	0.94524	57930.7	NA	NA	1.03
167	Phosgene	0.978	0.30733	1	0.95362	57232.2	NA	NA	1.019		167	Ages 5 9	1.055	0.28415	1	0.8822	59395.8	NA	NA	1.038		167	Chlorothalonil	0.974	0.31416	1	0.94524	57930.8	NA	NA	1.03
168	Ammonia	1.025	0.31361	1	0.95362	57232.4	NA	NA	1.02		168	Vinyl fluoride	1.03	0.28447	1	0.8822	59396.8	NA	NA	1.039		168	Pentachlorobenzene	0.981	0.31796	1	0.94524	57930.7	NA	NA	1.032
169	2,4-DB	1.032	0.31444	1	0.95362	57232.4	NA	NA	1.02		169	Potassium dimethyldithiocarbamate	0.977	0.28719	1	0.8832	59396.8	NA	NA	1.036		169	Temephos	0.975	0.31852	1	0.94524	57930.8	NA	NA	1.03
170	2,3-Dichloropropene	0.982	0.3179	1	0.95362	57232.3	NA	NA	1.02		170	Ammonia	1.026	0.28818	1	0.8832	59396.7	NA	NA	1.038		170	Diphenylamine	0.979	0.33029	1	0.94524	57930.7	NA	NA	1.03
171	2,4-D 2-ethylhexyl ester	0.948	0.31904	1	0.95362	57231.6	NA	NA	1.02		171	PM10	0.961	0.29053	1	0.88517	59396.9	NA	NA	1.039		171	1,2-Dichloroethane	0.977	0.33156	1	0.94524	57930.7	NA	NA	1.03
172	Hexachloroethane	0.982	0.3194	1	0.95362	57232.4	NA	NA	1.02		172	1-Bromopropane	1.026	0.29407	1	0.89074	59396.6	NA	NA	1.036		172	Styrene	0.979	0.33391	1	0.94524	57930.7	NA	NA	1.031
173	Vinyl chloride	0.977	0.32067	1	0.95362	57232.5	NA	NA	1.02		173	p-Phenylenediamine	0.969	0.30796	1	0.92256	59396.5	NA	NA	1.034		173	Mercury	0.979	0.33419	1	0.94524	57930.7	NA	NA	1.031
174	Polycyclic aromatic compounds	0.983	0.3211	1	0.95362	57232.3	NA	NA	1.02		174	Acrylamide	0.978	0.30826	1	0.92256	59396.8	NA	NA	1.037		174	Phosphine	1.023	0.33671	1	0.94524	57930.6	NA	NA	1.03
175	Epichlorohydrin	0.978	0.32419	1	0.95362	57232.5	NA	NA	1.018		175	1,2-Dichloroethane	0.976	0.30988	1	0.92256	59396.9	NA	NA	1.04		175	Cobalt	0.981	0.33794	1	0.94524	57930.8	NA	NA	1.03
176	Lead compounds	0.984	0.32576	1	0.95362	57232.6	NA	NA	1.02		176	Ethyl acrylate	0.972	0.31437	1	0.93061	59396.9	NA	NA	1.037		176	N-Nitrosodiethylamine	0.982	0.33905	1	0.94524	57930.8	NA	NA	1.031
177	Barium	0.861	0.32661	1	0.95362	57230.9	NA	NA	1.02		177	Quinoline	0.973	0.3189	1	0.9337	59397	NA	NA	1.038		177	Dichlorobenzene (mixed isomers)	1.025	0.33967	1	0.94524	57930.6	NA	NA	1.03
178	2,2-Dichloro-1,1,1-trifluoroethane	1.031	0.32678	1	0.95362	57232.3	NA	NA	1.02		178	2,2-Dichloro-1,1,1-trifluoroethane	1.033	0.319	1	0.9337	59396.9	NA	NA	1.035		178	N-Nitrosodi-n-butylamine	0.982	0.33973	1	0.94524	57930.8	NA	NA	1.03
179	Diethyl sulfate	0.983	0.32678	1	0.95362	57232.6	NA	NA	1.02		179	Zinc	1.019	0.32693	1	0.93874	59396.7	NA	NA	1.039		179	Heptachlor	1.022	0.35002	1	0.94524	57930.8	NA	NA	1.03
180	Sodium nitrite	1.022	0.32821	1	0.95362	57232.4	NA	NA	1.019		180	Glycidol	0.979	0.33034	1	0.93874	59397	NA	NA	1.036		180	Acrylamide	0.979	0.35045	1	0.94524	57930.7	NA	NA	1.03
181	Methyl isobutyl ketone	1.022	0.33355	1	0.96026	57232.5	NA	NA	1.019		181	Oxadiazon	1.025	0.3316	1	0.93874	59396.8	NA	NA	1.038		181	1,2-Dibromo-3-chloropropane (DBCP)	0.982	0.35165	1	0.94524	57930.8	NA	NA	1.03
182	Ages 30 34	1.037	0.33416	1	0.96026	57232.4	NA	NA	1.02		182	Benfluralin	1.018	0.33595	1	0.93874	59396.9	NA	NA	1.036		182	Deprivation	0.965	0.35267	1	0.94524	57929.6	NA	NA	1.03
183	Diuron	0.957	0.34836	1	0.98604	57231.9	NA	NA	1.019		183	Dipropyl isocinchomeronate	0.979	0.33836	1	0.93874	59396.9	NA	NA	1.039		183	Safrole	0.976	0.35429	1	0.94524	57930.8	NA	NA	1.031
184	1,2,3-Trichloropropane	0.985	0.34979	1	0.98604	57232.6	NA	NA	1.019		184	Potassium bromate	0.919	0.3384	1	0.93874	59396.8	NA	NA	1.038		184	1-Chloro-1,1-difluoroethane	0.982	0.35593	1	0.94524	57930.9	NA	NA	1.03
185	Diphenylamine	0.98	0.35169	1	0.98604	57232.5	NA	NA	1.02		185	Chloroethane (Ethyl chloride)	1.019	0.3431	1	0.93874	59397	NA	NA	1.035		185	Bis(2-chloroethyl)ether	0.975	0.35652	1	0.94524	57930.9	NA	NA	1.03
186	Bis(2-chloro-1-methethyl)ether	0.985	0.35174	1	0.98604	57232.5	NA	NA	1.02		186	Dichlorofluoromethane	1.031	0.34445	1	0.93874	59397.1	NA	NA	1.037		186	Methyl parathion	0.976	0.36405	1	0.94524	57930.9	NA	NA	1.03
187	Hydroquinone	1.023	0.35415	1	0.98604	57232.4	NA	NA	1.02		187	Aluminum oxide (fibrous forms)	1.027	0.34669	1	0.93874	59397	NA	NA	1.039		187	Cyclohexanol	0.982	0.36441	1	0.94524	57930.9	NA	NA	1.031
188	Cadmium compounds	0.984	0.35477	1	0.98604	57232.7	NA	NA	1.019		188	Creosote, coal tar	0.983	0.34974	1	0.93874	59397.1	NA	NA	1.036		188	Ethylenebisdithiocarbamic acid, salts and esters	0.984	0.36489	1	0.94524	57930.8	NA	NA	1.031
189	Quintozene	0.978	0.36171	1	0.98604	57232.4	NA	NA	1.019		189	Dazomet	0.981	0.35315	1	0.93874	59397.4	NA	NA	1.035		189	Sodium dicamba	0.866	0.36694	1	0.94524	57928.3	NA	NA	1.031
190	Bromotrifluoromethane (Halon 1301)	1.018	0.3625	1	0.98604	57232.4	NA	NA	1.02		190	Asbestos (friable)	1.023	0.35356	1	0.93874	59396.9	NA	NA	1.038		190	2-Acetylaminofluorene	0.983	0.3699	1	0.94524	57930.8	NA	NA	1.031
191	Arsenic compounds	0.986	0.36267	1	0.98604	57232.7	NA	NA	1.02		191	Carbaryl	1.024	0.35507	1	0.93874	59397	NA	NA	1.038		191	Propane sultone	0.983	0.37039	1	0.94524	57930.9	NA	NA	1.031
192	Methyl hydrazine	0.982	0.36512	1	0.98604	57232.6	NA	NA	1.02		192	Aldrin	1.023	0.35921	1	0.93874	59397.1	NA	NA	1.039		192	Tetracycline hydrochloride	0.985	0.3718	1	0.94524	57930.8	NA	NA	1.03
193	Chloroacetic acid	1.019	0.36659	1	0.98604	57232.5	NA	NA	1.019		193	Carbon disulfide	1.019	0.36103	1	0.93874	59396.6	NA	NA	1.036		193	3,3'-Dichlorobenzidine dihydrochloride	0.971	0.37386	1	0.94524	57930.8	NA	NA	1.031
194	Isoprene	0.98	0.36691	1	0.98604	57232.6	NA	NA	1.02		194	Acetaldehyde	1.018	0.36439	1	0.93874	59396.8	NA	NA	1.037		194	Benzyl chloride	0.979	0.37529	1	0.94524	57930.8	NA	NA	1.031
195	Triphenyltin hydroxide	1.014	0.3691	1	0.98604	57232.3	NA	NA	1.019		195	Boron trifluoride	0.978	0.36689	1	0.93874	59397	NA	NA	1.036		195	Tebuthiuron	0.796	0.37667	1	0.94524	57927.6	NA	NA	1.03
196	Dichlorofluoromethane	1.029	0.37013	1	0.98604	57232.5	NA	NA	1.02		196	Diglycidyl resorcinol ether	0.98	0.36716	1	0.93874	59397.3	NA	NA	1.037		196	Triethylamine	0.975	0.37755	1	0.94524	57930.7	NA	NA	1.031
197	Glycidol	0.982	0.37459	1	0.98604	57232.5	NA	NA	1.02		197	Iron pentacarbonyl	1.023	0.36733	1	0.93874	59397	NA	NA	1.037		197	Cyanide compounds	0.975	0.38056	1	0.94524	57930.8	NA	NA	1.03
198	Zinc	1.017	0.37973	1	0.98604	57232.5	NA	NA	1.02		198	Dibutyl phthalate	0.984	0.37178	1	0.93874	59397.2	NA	NA	1.035		198	Methanol	0.983	0.38852	1	0.94524	57930.8	NA	NA	1.03
199	Silver compounds	1.02	0.38155	1	0.98604	57232.6	NA	NA	1.019		199	Fluorouracil (5-fluorouracil)	0.958	0.376	1	0.93874	59396.5	NA	NA	1.037		199	Dipropyl isocinchomeronate	0.981	0.38857	1	0.94524	57930.8	NA	NA	1.031
200	Fluorine	1.031	0.38196	1	0.98604	57232.5	NA	NA	1.019		200	Alachlor	1.018	0.37685	1	0.93874	59397.2	NA	NA	1.035		200	1,1-Dichloro-1-fluoroethane	0.985	0.39424	1	0.94524	57931.1	NA	NA	1.03
201	Dichloromethane	1.017	0.38238	1	0.98604	57232.3	NA	NA	1.02		201	4,4'-Methylenedianiline	1.025	0.38037	1	0.93874	59397	NA	NA	1.039		201	2,3-Dichloropropene	0.986	0.39782	1	0.94524	57930.8	NA	NA	1.03
202	1,1-Dichloro-1-fluoroethane	0.985	0.38323	1	0.98604	57232.8	NA	NA	1.019		202	Methyl parathion	0.98	0.38041	1	0.93874	59397.1	NA	NA	1.038		202	5-Nitro-o-toluidine	0.984	0.39886	1	0.94524	57930.8	NA	NA	1.031
203	Propargyl alcohol	0.951	0.38443	1	0.98604	57232.6	NA	NA	1.02		203	N,N-Dimethylformamide	0.975	0.3812	1	0.93874	59397.2	NA	NA	1.036		203	Antimony	1.015	0.40043	1	0.94524	57930.8	NA	NA	1.03
204	1,1,2,2-Tetrachloroethane	0.98	0.38461	1	0.98604	57232.7	NA	NA	1.02		204	Ethoprop	0.985	0.3829	1	0.93874	59397.4	NA	NA	1.04		204	Allyl alcohol	0.979	0.40947	1	0.94524	57931	NA	NA	1.03
205	Thiram	0.984	0.38875	1	0.98724	57232.6	NA	NA	1.02		205	o-Cresol	0.979	0.38392	1	0.93874	59397.1	NA	NA	1.039		205	Phosphorus (yellow or white)	1.034	0.41028	1	0.94524	57930.9	NA	NA	1.031
206	Potassium bromate	0.933	0.39664	1	0.98724	57232.5	NA	NA	1.019		206	1,1-Dichloro-1-fluoroethane	0.985	0.38942	1	0.93874	59397.4	NA	NA	1.038		206	Formaldehyde	0.982	0.412	1	0.94524	57930.9	NA	NA	1.03
207	1,2-Dibromotetrafluoroethane	1.021	0.40414	1	0.98724	57232.6	NA	NA	1.021		207	Isopropyl alcohol	1.022	0.38999	1	0.93874	59396.9	NA	NA	1.039		207	Thallium compounds	0.979	0.41359	1	0.94524	57931	NA	NA	1.03
208	Acifluorfen, sodium salt	1.023	0.40854	1	0.98724	57232.6	NA	NA	1.02		208	Hydrazine	0.97	0.39044	1	0.93874	59396.8	NA	NA	1.036		208	Hexazinone	0.937	0.4142	1	0.94524	57929.5	NA	NA	1.03
209	Cyclohexane	0.982	0.40928	1	0.98724	57232.7	NA	NA	1.02		209	Vanadium compounds	0.983	0.3932	1	0.93874	59397.1	NA	NA	1.039		209	Lead	1.02	0.41678	1	0.94524	57931	NA	NA	1.03
210	1,4-Dichloro-2-butene	0.987	0.4125	1	0.98724	57232.6	NA	NA	1.021		210	Freon 113	1.02	0.39583	1	0.93874	59397.2	NA	NA	1.035		210	Propoxur	1.019	0.41963	1	0.94524	57931	NA	NA	1.03
211	Ages 40 44	1.027	0.41343	1	0.98724	57232.7	NA	NA	1.02		211	1,3-Phenylenediamine	1.014	0.39703	1	0.93874	59397.2	NA	NA	1.038		211	Bendiocarb	0.978	0.42084	1	0.94524	57931	NA	NA	1.031
212	Methanol	1.016	0.41434	1	0.98724	57232.6	NA	NA	1.02		212	Toluene-2,4-diisocyanate	1.02	0.39764	1	0.93874	59397.1	NA	NA	1.039		212	Atrazine	0.98	0.42347	1	0.94524	57930.9	NA	NA	1.031
213	1-Bromopropane	1.021	0.41435	1	0.98724	57232.7	NA	NA	1.02		213	Phosphorus (yellow or white)	1.035	0.39837	1	0.93874	59397.1	NA	NA	1.036		213	Pentachloroethane	0.978	0.42485	1	0.94524	57931	NA	NA	1.031
214	Pentachlorobenzene	0.986	0.41509	1	0.98724	57232.8	NA	NA	1.019		214	Fluorine	1.027	0.39877	1	0.93874	59397.1	NA	NA	1.037		214	Glycidol	0.983	0.43067	1	0.94524	57931	NA	NA	1.028
215	N-Nitrosodiphenylamine	0.987	0.41724	1	0.98724	57232.6	NA	NA	1.02		215	Chloroform	1.015	0.40107	1	0.93874	59397	NA	NA	1.038		215	Adolescent Medicine	0.987	0.43495	1	0.94524	57929.6	NA	NA	1.03
216	Diisocyanates	1.022	0.41829	1	0.98724	57232.6	NA	NA	1.021		216	Beryllium	0.985	0.40108	1	0.93874	59397.1	NA	NA	1.038		216	Sulfuryl fluoride (Vikane)	1.018	0.43599	1	0.94524	57931	NA	NA	1.03
217	Dioxin and dioxin-like compounds	1.017	0.42129	1	0.98724	57232.7	NA	NA	1.02		217	Propanil	1.016	0.40954	1	0.93874	59397.1	NA	NA	1.037		217	tert-Butyl alcohol	1.016	0.43721	1	0.94524	57931	NA	NA	1.03
218	Selenium	1.022	0.42146	1	0.98724	57232.7	NA	NA	1.019		218	1,2-Butylene oxide	0.985	0.40992	1	0.93874	59397.3	NA	NA	1.039		218	Acetophenone	0.977	0.43746	1	0.94524	57931	NA	NA	1.031
219	Ethyl dipropylthiocarbamate	0.947	0.42486	1	0.98724	57231.4	NA	NA	1.02		219	1,4-Dichloro-2-butene	0.987	0.41101	1	0.93874	59397.1	NA	NA	1.036		219	4,4'-Diaminodiphenylether	1.012	0.43784	1	0.94524	57930.8	NA	NA	1.029
220	4-Aminodiphenyl	0.987	0.4254	1	0.98724	57232.6	NA	NA	1.02		220	Cobalt compounds	1.017	0.41389	1	0.93874	59397.2	NA	NA	1.04		220	Dicyclopentadiene	0.98	0.43934	1	0.94524	57931	NA	NA	1.031
221	2-Nitropropane	0.984	0.42723	1	0.98724	57232.8	NA	NA	1.02		221	Dimethyl sulfate	0.983	0.4147	1	0.93874	59397.2	NA	NA	1.038		221	Ethylene	0.983	0.44279	1	0.94524	57931	NA	NA	1.03
222	Beryllium	0.985	0.42762	1	0.98724	57232.6	NA	NA	1.02		222	N-Nitrosodi-n-propylamine	0.987	0.41507	1	0.93874	59397.2	NA	NA	1.037		222	Manganese compounds	1.016	0.44285	1	0.94524	57930.9	NA	NA	1.03
223	Ages 20 24	1.017	0.42968	1	0.98724	57232.7	NA	NA	1.02		223	Benomyl	0.981	0.4162	1	0.93874	59397.3	NA	NA	1.035		223	Ethyl dipropylthiocarbamate	0.983	0.44343	1	0.94524	57931	NA	NA	1.03
224	Dipotassium endothall	0.988	0.42987	1	0.98724	57232.8	NA	NA	1.019		224	4-Aminodiphenyl	0.987	0.41928	1	0.93874	59397.1	NA	NA	1.037		224	Hexachloro-1,3-butadiene	0.982	0.44418	1	0.94524	57931	NA	NA	1.031
225	Propargite	0.988	0.43071	1	0.98724	57232.8	NA	NA	1.02		225	Bifenthrin	0.985	0.42259	1	0.93874	59397.2	NA	NA	1.038		225	1,2-Dichloro-1,1-difluoroethane	0.987	0.44647	1	0.94524	57931.1	NA	NA	1.03
226	Propyleneimine	1.017	0.43233	1	0.98724	57232.7	NA	NA	1.018		226	Phenothrin	1.014	0.42377	1	0.93874	59397	NA	NA	1.039		226	SO2	0.976	0.45135	1	0.94524	57930.9	NA	NA	1.03
227	Phthalic anhydride	1.029	0.4356	1	0.98724	57232.8	NA	NA	1.02		227	Ages 35 39	1.027	0.42571	1	0.93874	59397.2	NA	NA	1.037		227	2-Methylpyridine	1.024	0.45154	1	0.94524	57931	NA	NA	1.03
228	Chloroprene	0.986	0.43639	1	0.98724	57232.6	NA	NA	1.019		228	Methanol	1.016	0.42649	1	0.93874	59397.1	NA	NA	1.038		228	PM10	0.971	0.45334	1	0.94524	57931.1	NA	NA	1.03
229	Methoxychlor	1.015	0.4408	1	0.98724	57232.9	NA	NA	1.02		229	Formic acid	0.982	0.42679	1	0.93874	59397.3	NA	NA	1.037		229	Ages 10 14	0.971	0.45444	1	0.94524	57929.6	NA	NA	1.03
230	Cumene hydroperoxide	1.03	0.44143	1	0.98724	57232.8	NA	NA	1.019		230	Chloroprene	0.986	0.42873	1	0.93874	59397.2	NA	NA	1.035		230	Aldrin	1.018	0.45445	1	0.94524	57931	NA	NA	1.031
231	Simazine	0.956	0.44365	1	0.98724	57232.6	NA	NA	1.019		231	Furan	1.025	0.42926	1	0.93874	59397.2	NA	NA	1.037		231	Chlorodifluoromethane (HCFC-22)	1.024	0.45462	1	0.94524	57931.1	NA	NA	1.029
232	Dichlorotrifluoroethane	0.981	0.44655	1	0.98724	57232.8	NA	NA	1.02		232	Isoprene	0.983	0.43338	1	0.93874	59397.2	NA	NA	1.038		232	Hexachlorocyclopentadiene	0.982	0.46006	1	0.94524	57931.3	NA	NA	1.031
233	2-Methoxyethanol	1.017	0.44676	1	0.98724	57232.7	NA	NA	1.019		233	Mecoprop	0.983	0.4337	1	0.93874	59397.4	NA	NA	1.035		233	Alachlor	1.016	0.46248	1	0.94524	57931.1	NA	NA	1.031
234	Lactofen	1.022	0.44708	1	0.98724	57232.8	NA	NA	1.019		234	Hexachlorobenzene	0.98	0.43642	1	0.93874	59397.3	NA	NA	1.039		234	Saccharin (manufacturing)	0.975	0.46418	1	0.94524	57931.1	NA	NA	1.03
235	Antimony	1.015	0.44771	1	0.98724	57232.9	NA	NA	1.02		235	Formaldehyde	0.983	0.43836	1	0.93874	59397.3	NA	NA	1.035		235	Chloromethane	0.984	0.46727	1	0.94524	57931.1	NA	NA	1.031
236	2,2-Bis(Bromomethyl)-1,3-propanediol	1.031	0.4496	1	0.98724	57232.8	NA	NA	1.019		236	Paraquat dichloride	1.015	0.439	1	0.93874	59397.2	NA	NA	1.039		236	Chlorophenols	1.016	0.46882	1	0.94524	57931.2	NA	NA	1.03
237	N,N-Dimethylformamide	0.979	0.45173	1	0.98724	57232.8	NA	NA	1.019		237	Cycloate	1.015	0.44031	1	0.93874	59397.2	NA	NA	1.037		237	Octachlorostyrene	1.022	0.46989	1	0.94524	57931	NA	NA	1.031
238	Nitromethane	0.985	0.45183	1	0.98724	57232.8	NA	NA	1.019		238	Chlorimuron ethyl	1.015	0.44051	1	0.93874	59397.1	NA	NA	1.038		238	Ammonia	1.017	0.47951	1	0.94524	57931.1	NA	NA	1.031
239	Methyl methacrylate	0.981	0.45227	1	0.98724	57232.9	NA	NA	1.019		239	Pronamide	1.015	0.44058	1	0.93874	59397.2	NA	NA	1.037		239	3-Chloro-1,1,1-trifluoropropane (HCFC-253fb)	0.967	0.48062	1	0.94524	57930.7	NA	NA	1.03
240	Metribuzin	0.98	0.45566	1	0.98724	57232.8	NA	NA	1.019		240	S,S,S-tributyltrithiophosphate	1.018	0.44231	1	0.93874	59397.2	NA	NA	1.039		240	Mercury compounds	0.982	0.482	1	0.94524	57931.1	NA	NA	1.03
241	Boron trifluoride	0.981	0.45948	1	0.98724	57232.8	NA	NA	1.019		241	n-Hexane	0.984	0.44256	1	0.93874	59397.2	NA	NA	1.037		241	3-Chloropropionitrile	1.016	0.48839	1	0.94524	57931	NA	NA	1.031
242	1,2-Dichloro-1,1-difluoroethane	0.987	0.4597	1	0.98724	57233	NA	NA	1.02		242	Tetramethrin	1.014	0.44558	1	0.93874	59397.1	NA	NA	1.038		242	Propanil	1.014	0.48951	1	0.94524	57931.3	NA	NA	1.031
243	Peroxyacetic acid	0.98	0.46283	1	0.98724	57232.8	NA	NA	1.019		243	Carboxin	1.015	0.44935	1	0.93874	59397.3	NA	NA	1.039		243	Polycyclic aromatic compounds	0.987	0.49474	1	0.94524	57931.1	NA	NA	1.03
244	Asbestos (friable)	1.018	0.46377	1	0.98724	57232.8	NA	NA	1.019		244	2,4-Dinitrotoluene	0.987	0.45023	1	0.93874	59397.3	NA	NA	1.035		244	Hydrazine	0.979	0.49653	1	0.94524	57931	NA	NA	1.03
245	Pronamide	0.462	0.47034	1	0.98724	57232.6	NA	NA	1.02		245	Potassium N-methyldithiocarbamate	0.986	0.451	1	0.93874	59397.2	NA	NA	1.038		245	Oryzalin	0.967	0.49861	1	0.94524	57930.7	NA	NA	1.031
246	Ages 35 39	1.024	0.4782	1	0.98724	57232.8	NA	NA	1.02		246	2,3-Dichloropropene	0.988	0.45137	1	0.93874	59397.2	NA	NA	1.037		246	Fluorine	0.981	0.49989	1	0.94524	57931.1	NA	NA	1.031
247	C.I. Direct Blue 218	0.981	0.47916	1	0.98724	57232.8	NA	NA	1.019		247	Acifluorfen, sodium salt	1.02	0.45181	1	0.93874	59397.3	NA	NA	1.035		247	Chloroethane (Ethyl chloride)	1.014	0.5004	1	0.94524	57931.1	NA	NA	1.03
248	Tetrafluoroethylene	0.984	0.47923	1	0.98724	57232.8	NA	NA	1.02		248	3-Chloro-1,1,1-trifluoropropane (HCFC-253fb)	0.967	0.45336	1	0.93874	59396.9	NA	NA	1.035		248	Butyl acrylate	0.985	0.5009	1	0.94524	57931.1	NA	NA	1.031
249	1,2-Phenylenediamine	0.989	0.48044	1	0.98724	57232.8	NA	NA	1.02		249	Acrolein	0.981	0.45606	1	0.93874	59397.3	NA	NA	1.035		249	Dichlorvos	1.014	0.50099	1	0.94524	57931.2	NA	NA	1.03
250	Diallate	1.016	0.48149	1	0.98724	57232.8	NA	NA	1.02		250	Permethrin	0.986	0.45616	1	0.93874	59397.2	NA	NA	1.036		250	Boron trichloride	0.985	0.50317	1	0.94524	57931.1	NA	NA	1.03
251	Formic acid	0.984	0.48194	1	0.98724	57232.9	NA	NA	1.02		251	1-Chloro-1,1-difluoroethane	0.985	0.45833	1	0.93874	59397.3	NA	NA	1.039		251	O3	0.971	0.50702	1	0.94524	57931.1	NA	NA	1.03
252	3,3'-Dimethoxybenzidine dihydrochloride	0.981	0.48685	1	0.98724	57232.8	NA	NA	1.019		252	Dichlorotrifluoroethane	0.982	0.46006	1	0.93874	59397.4	NA	NA	1.035		252	Benzene	1.017	0.5084	1	0.94524	57931.1	NA	NA	1.03
253	Acrolein	0.981	0.48807	1	0.98724	57232.9	NA	NA	1.02		253	Oryzalin	0.967	0.46288	1	0.93874	59396.9	NA	NA	1.036		253	Trifluralin	1.016	0.51237	1	0.94524	57931.1	NA	NA	1.031
254	Hydrogen sulfide	1.012	0.4885	1	0.98724	57232.7	NA	NA	1.02		254	Nicotine and salts	1.018	0.4666	1	0.93874	59397.2	NA	NA	1.039		254	Dichlorofluoromethane	1.021	0.5187	1	0.94524	57931.2	NA	NA	1.031
255	3,3'-Dichlorobenzidine dihydrochloride	0.986	0.48884	1	0.98724	57232.8	NA	NA	1.02		255	Thiobencarb	1.018	0.46707	1	0.93874	59397.2	NA	NA	1.038		255	1,3-Dichlorobenzene	1.015	0.51873	1	0.94524	57931.1	NA	NA	1.03
256	2,4-Dimethylphenol	1.014	0.48916	1	0.98724	57232.9	NA	NA	1.02		256	Tetrachlorvinphos	0.986	0.4672	1	0.93874	59397.3	NA	NA	1.038		256	Simazine	0.964	0.51898	1	0.94524	57930.9	NA	NA	1.031
257	Chlorobenzene	0.985	0.48956	1	0.98724	57232.8	NA	NA	1.018		257	Sulfuric acid	1.019	0.46791	1	0.93874	59397.3	NA	NA	1.035		257	1,2-Dichlorobenzene	0.981	0.52048	1	0.94524	57931.1	NA	NA	1.031
258	Cycloate	0.408	0.49265	1	0.98724	57232.6	NA	NA	1.02		258	Cumene hydroperoxide	1.028	0.46867	1	0.93874	59397.3	NA	NA	1.038		258	Chromium compounds	0.985	0.5215	1	0.94524	57931.2	NA	NA	1.031
259	Thorium dioxide	0.983	0.49387	1	0.98724	57232.8	NA	NA	1.019		259	m-Cresol	0.983	0.47174	1	0.93874	59397.4	NA	NA	1.038		259	n-Hexane	0.986	0.52407	1	0.94524	57931.2	NA	NA	1.031
260	2,4-D butoxyethyl ester	1.019	0.49581	1	0.98724	57232.8	NA	NA	1.019		260	Toxaphene	1.016	0.47299	1	0.93874	59397.3	NA	NA	1.039		260	Selenium compounds	0.988	0.52509	1	0.94524	57931.1	NA	NA	1.03
261	Styrene oxide	1.019	0.50304	1	0.98724	57232.8	NA	NA	1.02		261	Barium	0.946	0.47862	1	0.93874	59396.1	NA	NA	1.036		261	Fluorouracil (5-fluorouracil)	0.94	0.52521	1	0.94524	57930.2	NA	NA	1.03
262	Carbon disulfide	1.014	0.51004	1	0.98724	57232.8	NA	NA	1.02		262	2,4-DB	1.022	0.48054	1	0.93874	59397.3	NA	NA	1.039		262	Diallate	1.015	0.53167	1	0.94524	57931.1	NA	NA	1.031
263	p-Chloroaniline	0.982	0.51104	1	0.98724	57232.9	NA	NA	1.02		263	Styrene	0.984	0.48161	1	0.93874	59397.4	NA	NA	1.035		263	Cycloate	0.37	0.53344	1	0.94524	57930.7	NA	NA	1.03
264	Merphos	0.983	0.51357	1	0.98724	57232.8	NA	NA	1.019		264	Lithium carbonate	1.015	0.48332	1	0.93874	59397.3	NA	NA	1.038		264	Pronamide	0.453	0.54006	1	0.94524	57930.7	NA	NA	1.031
265	Picloram	0.987	0.51445	1	0.98724	57232.9	NA	NA	1.02		265	Sodium nitrite	1.016	0.48411	1	0.93874	59397.4	NA	NA	1.038		265	1,3-Phenylenediamine	1.011	0.54089	1	0.94524	57931.2	NA	NA	1.03
266	Octachlorostyrene	1.021	0.51518	1	0.98724	57232.9	NA	NA	1.02		266	p-Cresol	0.984	0.48573	1	0.93874	59397.3	NA	NA	1.037		266	Quinoline	0.982	0.54112	1	0.94524	57931.2	NA	NA	1.03
267	Phenytoin	0.983	0.51604	1	0.98724	57232.9	NA	NA	1.019		267	Urethane (Ethyl carbamate)	1.017	0.48915	1	0.93874	59397.3	NA	NA	1.037		267	Methyl chlorocarbonate	0.986	0.54304	1	0.94524	57931.2	NA	NA	1.03
268	2-Chloro-1,1,1,2-tetrafluoroethane	1.019	0.51912	1	0.98724	57232.9	NA	NA	1.02		268	1,2-Dichlorobenzene	0.983	0.49048	1	0.93874	59397.4	NA	NA	1.035		268	Hydrochloric acid	1.013	0.54993	1	0.94524	57931.2	NA	NA	1.031
269	Phosphine	0.986	0.51917	1	0.98724	57232.9	NA	NA	1.02		269	Prometryn	1.014	0.49188	1	0.93874	59397.3	NA	NA	1.036		269	p-Phenylenediamine	0.978	0.55461	1	0.94524	57931	NA	NA	1.031
270	Dimethyl chlorothiophosphate	0.983	0.52001	1	0.98724	57232.9	NA	NA	1.019		270	1,2-Dichloro-1,1-difluoroethane	0.988	0.4983	1	0.93874	59397.5	NA	NA	1.037		270	Acifluorfen, sodium salt	1.015	0.5549	1	0.94524	57931.2	NA	NA	1.03
271	Ages 10 14	0.975	0.52017	1	0.98724	57231.3	NA	NA	1.019		271	Dimethylamine dicamba	0.987	0.49845	1	0.93874	59397.4	NA	NA	1.037		271	2,2-Bis(Bromomethyl)-1,3-propanediol	1.024	0.55723	1	0.94524	57931.2	NA	NA	1.03
272	Mecoprop	1.014	0.52126	1	0.98724	57233	NA	NA	1.02		272	Hexachlorocyclopentadiene	1.016	0.4989	1	0.93874	59397.4	NA	NA	1.039		272	Diuron	0.718	0.5601	1	0.94524	57927.6	NA	NA	1.03
273	Isodrin	0.986	0.52624	1	0.98724	57232.9	NA	NA	1.019		273	Picric acid	0.953	0.50014	1	0.93874	59396.5	NA	NA	1.036		273	Methyl isocyanate	1.013	0.56093	1	0.94524	57931.2	NA	NA	1.03
274	4,6-Dinitro-o-cresol	0.987	0.52904	1	0.98724	57233	NA	NA	1.019		274	2,4-Dinitrophenol	1.016	0.50118	1	0.93874	59397.3	NA	NA	1.036		274	Benomyl	0.986	0.56107	1	0.94524	57931.2	NA	NA	1.03
275	Benfluralin	0.484	0.52931	1	0.98724	57232.7	NA	NA	1.02		275	Chloropicrin	0.988	0.50317	1	0.93874	59397.3	NA	NA	1.036		275	Bromoxynil octanoate	1.015	0.56477	1	0.94524	57931.2	NA	NA	1.03
276	Sodium dimethyldithiocarbamate	0.987	0.53319	1	0.98724	57232.9	NA	NA	1.019		276	2,6-Dinitrotoluene	1.016	0.50332	1	0.93874	59397.3	NA	NA	1.036		276	Chloropicrin	0.99	0.56612	1	0.94524	57931.2	NA	NA	1.03
277	Nonylphenol ethoxylates	1.019	0.53424	1	0.98724	57232.8	NA	NA	1.02		277	Bis(2-chloroethoxy)methane	1.016	0.50626	1	0.93874	59397.4	NA	NA	1.036		277	Sodium nitrite	1.013	0.56822	1	0.94524	57931.2	NA	NA	1.03
278	Nitric acid	0.985	0.53463	1	0.98724	57233	NA	NA	1.02		278	2-Nitropropane	0.987	0.50637	1	0.93874	59397.5	NA	NA	1.038		278	2,2-Dichloro-1,1,1-trifluoroethane	1.018	0.56976	1	0.94524	57931.2	NA	NA	1.031
279	Naled	0.985	0.53976	1	0.98724	57232.9	NA	NA	1.02		279	Picloram	0.987	0.50672	1	0.93874	59397.5	NA	NA	1.035		279	Benzoyl chloride	0.985	0.5719	1	0.94524	57931.2	NA	NA	1.03
280	Benzyl chloride	1.015	0.5401	1	0.98724	57232.9	NA	NA	1.019		280	1,1,1,2-Tetrachloro-2-fluoroethane (HCFC-121a)	0.989	0.50698	1	0.93874	59397.3	NA	NA	1.036		280	C.I. Direct Blue 218	0.985	0.57464	1	0.94524	57931.2	NA	NA	1.031
281	2-Methylpyridine	1.02	0.54137	1	0.98724	57232.9	NA	NA	1.019		281	2,2-Bis(Bromomethyl)-1,3-propanediol	1.027	0.50865	1	0.93874	59397.4	NA	NA	1.038		281	Lactofen	1.015	0.57531	1	0.94524	57931.2	NA	NA	1.031
282	2-Methyllactonitrile	1.014	0.54912	1	0.98724	57232.9	NA	NA	1.02		282	Quintozene	1.015	0.51196	1	0.93874	59397.4	NA	NA	1.039		282	Naled	1.011	0.57673	1	0.94524	57931.3	NA	NA	1.03
283	Hydramethylnon	0.988	0.55025	1	0.98724	57232.9	NA	NA	1.019		283	Parathion	1.014	0.51304	1	0.93874	59397.4	NA	NA	1.038		283	Bromomethane (Methyl bromide)	1.014	0.58012	1	0.94524	57931.2	NA	NA	1.031
284	SO2	0.981	0.55089	1	0.98724	57233	NA	NA	1.019		284	Hydramethylnon	0.95	0.51562	1	0.93874	59396.4	NA	NA	1.036		284	Parathion	1.013	0.58086	1	0.94524	57931.3	NA	NA	1.03
285	1-(3-chloroallyl)-3,5,7-triaza-1-azoniaadamantane	1.012	0.56126	1	0.98724	57232.9	NA	NA	1.019		285	Octachlorostyrene	1.021	0.51734	1	0.93874	59397.4	NA	NA	1.037		285	Hydroquinone	1.014	0.58091	1	0.94524	57931.3	NA	NA	1.03
286	Barium compounds	0.99	0.5616	1	0.98724	57233.1	NA	NA	1.021		286	Chloromethane	0.986	0.51831	1	0.93874	59397.4	NA	NA	1.036		286	Cumene	0.982	0.5814	1	0.94524	57931.3	NA	NA	1.03
287	Lindane	1.013	0.56401	1	0.98724	57233	NA	NA	1.021		287	1,3-Dichloro-1,1,2,2,3-pentafluoropropane	0.985	0.51853	1	0.93874	59397.4	NA	NA	1.037		287	Methoxychlor	0.986	0.58254	1	0.94524	57931.2	NA	NA	1.031
288	Iron pentacarbonyl	1.014	0.57128	1	0.98724	57233	NA	NA	1.019		288	Triallate	0.951	0.52138	1	0.93874	59396.7	NA	NA	1.038		288	Epichlorohydrin	0.988	0.58259	1	0.94524	57931.4	NA	NA	1.033
289	Titanium tetrachloride	1.014	0.57129	1	0.98724	57232.9	NA	NA	1.019		289	Trichloroethylene	1.016	0.52431	1	0.93874	59397.4	NA	NA	1.039		289	Freon 113	1.013	0.58282	1	0.94524	57931.3	NA	NA	1.03
290	Picric acid	0.988	0.57176	1	0.98724	57233	NA	NA	1.019		290	Nitromethane	0.987	0.52585	1	0.93874	59397.5	NA	NA	1.036		290	1,4-Dichloro-2-butene	0.991	0.58354	1	0.94524	57931.2	NA	NA	1.03
291	PM2.5	0.98	0.57213	1	0.98724	57233.1	NA	NA	1.019		291	Ethyl dipropylthiocarbamate	0.957	0.52603	1	0.93874	59396.7	NA	NA	1.036		291	3,3'-Dimethoxybenzidine dihydrochloride	0.985	0.58357	1	0.94524	57931.3	NA	NA	1.03
292	Selenium compounds	1.01	0.57302	1	0.98724	57233.1	NA	NA	1.019		292	Ages 20 24	1.014	0.52889	1	0.93874	59397.4	NA	NA	1.037		292	2,6-Dinitrotoluene	1.013	0.58362	1	0.94524	57931.2	NA	NA	1.03
293	Thallium compounds	0.986	0.57506	1	0.98724	57233.1	NA	NA	1.02		293	Ages 60 64	0.981	0.53018	1	0.93874	59397.3	NA	NA	1.038		293	Propyleneimine	1.012	0.58501	1	0.94524	57931.2	NA	NA	1.03
294	Butyl acrylate	0.988	0.57713	1	0.98724	57233.1	NA	NA	1.019		294	Ages 45 49	1.019	0.53146	1	0.93874	59397.4	NA	NA	1.036		294	Bis(2-chloroethoxy)methane	1.013	0.58716	1	0.94524	57931.2	NA	NA	1.031
295	Nitrobenzene	1.014	0.58526	1	0.98724	57233.1	NA	NA	1.021		295	Bromoxynil	0.988	0.53281	1	0.93874	59397.4	NA	NA	1.037		295	Isopropyl alcohol	1.014	0.59019	1	0.94524	57931.2	NA	NA	1.03
296	Hexachlorobenzene	0.986	0.58981	1	0.98724	57233	NA	NA	1.019		296	Trifluralin	1.015	0.53455	1	0.93874	59397.4	NA	NA	1.039		296	Dichlorotrifluoroethane	0.987	0.59156	1	0.94524	57931.3	NA	NA	1.03
297	Hexachlorocyclopentadiene	1.012	0.58995	1	0.98724	57233.1	NA	NA	1.019		297	Isobutyraldehyde	1.012	0.53618	1	0.93874	59397.5	NA	NA	1.039		297	Lindane	1.012	0.5916	1	0.94524	57931.2	NA	NA	1.031
298	Chloroform	1.01	0.5905	1	0.98724	57233	NA	NA	1.02		298	2-Methyllactonitrile	1.014	0.53694	1	0.93874	59397.4	NA	NA	1.039		298	Dioxin and dioxin-like compounds	0.989	0.59384	1	0.94524	57931.3	NA	NA	1.031
299	3-Chloropropionitrile	1.012	0.59552	1	0.98724	57233	NA	NA	1.019		299	Zinc compounds	1.02	0.54024	1	0.93975	59397.4	NA	NA	1.038		299	4-Aminodiphenyl	0.991	0.59643	1	0.94524	57931.2	NA	NA	1.031
300	Dichlorvos	0.987	0.59845	1	0.98724	57233	NA	NA	1.019		300	Ethylenebisdithiocarbamic acid, salts and esters	0.99	0.54266	1	0.93975	59397.5	NA	NA	1.036		300	Diethanolamine	1.011	0.59719	1	0.94524	57931.3	NA	NA	1.03
301	Thallium	0.987	0.60412	1	0.98724	57233.1	NA	NA	1.02		301	Benzoyl peroxide	1.009	0.54293	1	0.93975	59397.3	NA	NA	1.039		301	Chloroacetic acid	1.011	0.59834	1	0.94524	57931.2	NA	NA	1.03
302	Nitrilotriacetic acid	1.008	0.60844	1	0.98724	57233	NA	NA	1.02		302	Famphur	0.986	0.55116	1	0.95084	59397.5	NA	NA	1.037		302	Molybdenum trioxide	1.018	0.59965	1	0.94524	57931.2	NA	NA	1.031
303	o-Cresol	0.988	0.60996	1	0.98724	57233.1	NA	NA	1.021		303	Bis(2-chloroethyl)ether	0.984	0.55304	1	0.95094	59397.5	NA	NA	1.039		303	2-Methyllactonitrile	1.013	0.60137	1	0.94524	57931.2	NA	NA	1.031
304	Nitroglycerin	1.009	0.61521	1	0.98724	57233.1	NA	NA	1.019		304	Bromotrifluoromethane (Halon 1301)	0.989	0.55547	1	0.95197	59397.6	NA	NA	1.037		304	Chloroprene	0.991	0.60569	1	0.94524	57931.2	NA	NA	1.03
305	Bromomethane (Methyl bromide)	1.012	0.61794	1	0.98724	57233.1	NA	NA	1.019		305	Vanadium	0.988	0.55988	1	0.95281	59397.6	NA	NA	1.035		305	Aluminum (fume or dust)	0.987	0.60623	1	0.94524	57931.3	NA	NA	1.03
306	Trichloroacetyl chloride	1.009	0.62064	1	0.98724	57233.1	NA	NA	1.02		306	Sulfuryl fluoride (Vikane)	0.988	0.5605	1	0.95281	59397.6	NA	NA	1.037		306	Terbacil	0.722	0.60709	1	0.94524	57927.7	NA	NA	1.03
307	Fenoxycarb	0.99	0.62243	1	0.98724	57233	NA	NA	1.02		307	Benzene	1.015	0.56145	1	0.95281	59397.5	NA	NA	1.036		307	Dipotassium endothall	0.813	0.61226	1	0.94524	57930.9	NA	NA	1.03
308	Prometryn	0.825	0.62356	1	0.98724	57232.9	NA	NA	1.021		308	Longitude	1.03	0.56343	1	0.95308	59397.5	NA	NA	1.037		308	1-Bromopropane	1.013	0.61732	1	0.94524	57931.3	NA	NA	1.03
309	p-Cresol	0.988	0.62358	1	0.98724	57233.1	NA	NA	1.019		309	Polycyclic aromatic compounds	1.01	0.56974	1	0.95354	59397.5	NA	NA	1.038		309	Toluene	1.012	0.62166	1	0.94524	57931.3	NA	NA	1.03
310	Aluminum oxide (fibrous forms)	1.017	0.62371	1	0.98724	57233.1	NA	NA	1.02		310	2,4-D butoxyethyl ester	0.989	0.57032	1	0.95354	59397.6	NA	NA	1.038		310	4,4'-Methylenebis(2-chloroaniline)	1.01	0.62191	1	0.94524	57931.2	NA	NA	1.03
311	Benzoyl peroxide	1.009	0.62398	1	0.98724	57233	NA	NA	1.019		311	Bendiocarb	0.986	0.57035	1	0.95354	59397.6	NA	NA	1.036		311	1,2-Dibromoethane	1.011	0.62297	1	0.94524	57931.2	NA	NA	1.03
312	m-Cresol	0.988	0.62478	1	0.98724	57233.1	NA	NA	1.019		312	Dinitrotoluene (mixed isomers)	1.014	0.57103	1	0.95354	59397.4	NA	NA	1.037		312	Diazinon	0.99	0.62444	1	0.94524	57931.2	NA	NA	1.031
313	Thiobencarb	1.012	0.62574	1	0.98724	57233	NA	NA	1.02		313	Adolescent Medicine	0.991	0.57297	1	0.95373	59395.8	NA	NA	1.039		313	Acetaldehyde	0.99	0.62823	1	0.94524	57931.3	NA	NA	1.03
314	Aniline	0.988	0.62591	1	0.98724	57233.1	NA	NA	1.02		314	Allyl alcohol	0.986	0.57741	1	0.95554	59397.5	NA	NA	1.036		314	2-Nitrophenol	0.99	0.63396	1	0.94524	57931.4	NA	NA	1.03
315	Allyl chloride	0.992	0.62635	1	0.98724	57233.1	NA	NA	1.02		315	Trichloroacetyl chloride	1.01	0.58378	1	0.95554	59397.6	NA	NA	1.037		315	Benzoyl peroxide	0.992	0.63532	1	0.94524	57931.3	NA	NA	1.03
316	2-Nitrophenol	0.989	0.62747	1	0.98724	57233.1	NA	NA	1.019		316	m-Dinitrobenzene	1.014	0.58589	1	0.95554	59397.5	NA	NA	1.037		316	Sodium dimethyldithiocarbamate	1.01	0.63615	1	0.94524	57931.3	NA	NA	1.031
317	Hydrochloric acid	0.99	0.62979	1	0.98724	57233.2	NA	NA	1.019		317	Nickel	0.987	0.58676	1	0.95554	59397.6	NA	NA	1.035		317	Dimethyl chlorothiophosphate	1.009	0.63846	1	0.94524	57931.3	NA	NA	1.031
318	Bis(2-chloroethoxy)methane	1.012	0.62981	1	0.98724	57233.1	NA	NA	1.02		318	4-Aminoazobenzene	1.01	0.58966	1	0.95554	59397.6	NA	NA	1.035		318	1,2-Dichloroethylene	1.011	0.6387	1	0.94524	57931.4	NA	NA	1.03
319	4-Aminoazobenzene	1.009	0.63034	1	0.98724	57233.1	NA	NA	1.019		319	2-Methoxyethanol	1.012	0.59165	1	0.95554	59397.5	NA	NA	1.038		319	Methacrylonitrile	1.011	0.6392	1	0.94524	57931.3	NA	NA	1.031
320	Fluorouracil (5-fluorouracil)	0.988	0.63121	1	0.98724	57233.1	NA	NA	1.019		320	Chlorine	0.989	0.593	1	0.95554	59397.6	NA	NA	1.039		320	Propylene (Propene)	0.989	0.63988	1	0.94524	57931.3	NA	NA	1.031
321	2,6-Dinitrotoluene	1.012	0.63184	1	0.98724	57233.1	NA	NA	1.021		321	1,2-Dibromotetrafluoroethane	1.014	0.59417	1	0.95554	59397.5	NA	NA	1.038		321	PM2.5	0.983	0.64027	1	0.94524	57931.4	NA	NA	1.031
322	Acetaldehyde	1.01	0.63283	1	0.98724	57233.1	NA	NA	1.019		322	Pyridine	0.985	0.59428	1	0.95554	59397.6	NA	NA	1.036		322	Isoprene	0.989	0.64165	1	0.94524	57931.4	NA	NA	1.03
323	Benzene	1.013	0.63376	1	0.98724	57233.1	NA	NA	1.02		323	Isosafrole	0.99	0.59492	1	0.95554	59397.6	NA	NA	1.04		323	Sulfuric acid	1.012	0.64238	1	0.94524	57931.3	NA	NA	1.03
324	Oryzalin	0.99	0.63445	1	0.98724	57233.1	NA	NA	1.021		324	Di(2-ethylhexyl) phthalate	1.012	0.59596	1	0.95554	59397.6	NA	NA	1.035		324	Malononitrile	1.011	0.64405	1	0.94524	57931.3	NA	NA	1.03
325	Hydrazine sulfate	1.011	0.6365	1	0.98724	57233.1	NA	NA	1.019		325	Diisocyanates	1.012	0.59607	1	0.95554	59397.5	NA	NA	1.036		325	m-Dinitrobenzene	1.011	0.64936	1	0.94524	57931.3	NA	NA	1.031
326	Cyanide compounds	1.014	0.63813	1	0.98724	57233.1	NA	NA	1.019		326	Propyleneimine	1.011	0.60257	1	0.963	59397.5	NA	NA	1.037		326	Tribenuron methyl	1.01	0.65083	1	0.94524	57931.3	NA	NA	1.031
327	2,4-Dinitrophenol	1.011	0.6395	1	0.98724	57233.1	NA	NA	1.019		327	Bromine	1.013	0.61132	1	0.96452	59397.6	NA	NA	1.037		327	Nonylphenol	0.991	0.65314	1	0.94524	57931.4	NA	NA	1.03
328	4,4'-Methylenebis(2-chloroaniline)	1.009	0.64038	1	0.98724	57233.1	NA	NA	1.02		328	Dicamba	1.013	0.61186	1	0.96452	59397.6	NA	NA	1.037		328	Vanadium compounds	0.991	0.65502	1	0.94524	57931.3	NA	NA	1.031
329	Carbaryl	1.012	0.64166	1	0.98724	57233.1	NA	NA	1.021		329	Dicofol	0.988	0.61297	1	0.96452	59397.6	NA	NA	1.037		329	Ethylene thiourea	1.011	0.65572	1	0.94524	57931.3	NA	NA	1.03
330	Dicofol	0.99	0.64239	1	0.98724	57233.1	NA	NA	1.02		330	Ethylene thiourea	0.99	0.61303	1	0.96452	59397.5	NA	NA	1.036		330	2,4,5-Trichlorophenol	1.01	0.65751	1	0.94524	57931.3	NA	NA	1.03
331	Tetrachloroethylene (Perchloroethylene)	1.011	0.64368	1	0.98724	57233.1	NA	NA	1.02		331	Chlorothalonil	0.987	0.61436	1	0.96452	59397.6	NA	NA	1.037		331	Lead compounds	0.99	0.65926	1	0.94524	57931.3	NA	NA	1.031
332	4-Nitrophenol	0.987	0.64831	1	0.98724	57233.1	NA	NA	1.019		332	Chloroacetic acid	1.01	0.6218	1	0.96452	59397.6	NA	NA	1.038		332	Osmium tetroxide	1.01	0.65984	1	0.94524	57931.3	NA	NA	1.031
333	Diflubenzuron	0.992	0.65134	1	0.98724	57233.1	NA	NA	1.019		333	Phenol	1.017	0.62246	1	0.96452	59397.6	NA	NA	1.037		333	Sodium fluoroacetate	1.01	0.65988	1	0.94524	57931.4	NA	NA	1.03
334	Ages 50 54	1.013	0.6516	1	0.98724	57233.1	NA	NA	1.02		334	4,4'-Isopropylidenediphenol	1.011	0.62288	1	0.96452	59397.6	NA	NA	1.04		334	p-Chloroaniline	0.988	0.65997	1	0.94524	57931.4	NA	NA	1.031
335	Ethylenebisdithiocarbamic acid, salts and esters	0.991	0.66007	1	0.98724	57233.2	NA	NA	1.019		335	o-Toluidine	1.011	0.62341	1	0.96452	59397.6	NA	NA	1.039		335	Merphos	1.008	0.66034	1	0.94524	57931.4	NA	NA	1.03
336	Creosote, coal tar	0.992	0.66336	1	0.98724	57233.1	NA	NA	1.02		336	Paraldehyde	1.01	0.62366	1	0.96452	59397.5	NA	NA	1.039		336	Beryllium	0.992	0.66171	1	0.94524	57931.3	NA	NA	1.031
337	Longitude	1.022	0.66425	1	0.98724	57233.1	NA	NA	1.019		337	Pentachlorobenzene	0.991	0.62516	1	0.96452	59397.6	NA	NA	1.036		337	N-Nitroso-N-methylurea	1.01	0.66299	1	0.94524	57931.4	NA	NA	1.03
338	Vinyl acetate	0.99	0.66429	1	0.98724	57233.2	NA	NA	1.018		338	Cyclohexanol	0.991	0.62574	1	0.96452	59397.6	NA	NA	1.037		338	Benzotrichloride	1.01	0.66328	1	0.94524	57931.4	NA	NA	1.03
339	Chloromethane	0.991	0.66554	1	0.98724	57233.2	NA	NA	1.019		339	Sodium dimethyldithiocarbamate	1.01	0.63001	1	0.96532	59397.6	NA	NA	1.035		339	N-Nitroso-N-ethylurea	1.01	0.66333	1	0.94524	57931.3	NA	NA	1.031
340	Ages 45 49	1.013	0.67245	1	0.98724	57233.2	NA	NA	1.02		340	3-Chloropropionitrile	1.011	0.63063	1	0.96532	59397.6	NA	NA	1.037		340	Chlorobenzilate	1.01	0.66372	1	0.94524	57931.4	NA	NA	1.03
341	1,1,1,2-Tetrachloro-2-fluoroethane (HCFC-121a)	1.007	0.67307	1	0.98724	57233.1	NA	NA	1.019		341	o-Dinitrobenzene	1.012	0.63242	1	0.96532	59397.6	NA	NA	1.036		341	Picric acid	0.988	0.66397	1	0.94524	57931.3	NA	NA	1.031
342	Malononitrile	1.009	0.68574	1	0.98724	57233.1	NA	NA	1.02		342	Chlordane	1.009	0.63566	1	0.96532	59397.6	NA	NA	1.038		342	Cyanazine	1.01	0.66399	1	0.94524	57931.4	NA	NA	1.03
343	Folpet	0.989	0.6868	1	0.98724	57233.2	NA	NA	1.02		343	Ethyl chloroformate	0.99	0.63864	1	0.96532	59397.6	NA	NA	1.037		343	N-Nitrosomethylvinylamine	1.01	0.66614	1	0.94524	57931.3	NA	NA	1.03
344	4,4'-Diaminodiphenylether	0.994	0.69427	1	0.98724	57233.2	NA	NA	1.019		344	Maleic anhydride	1.013	0.63951	1	0.96532	59397.7	NA	NA	1.035		344	Monuron	1.01	0.6662	1	0.94524	57931.3	NA	NA	1.031
345	Mercury	1.008	0.69567	1	0.98724	57233.2	NA	NA	1.019		345	Ozone	0.99	0.6423	1	0.96532	59397.7	NA	NA	1.038		345	Diepoxybutane	1.01	0.66739	1	0.94524	57931.3	NA	NA	1.03
346	3-Chloro-1,1,1-trifluoropropane (HCFC-253fb)	1.007	0.70255	1	0.98724	57233.2	NA	NA	1.02		346	1-(3-chloroallyl)-3,5,7-triaza-1-azoniaadamantane	1.009	0.64394	1	0.96532	59397.6	NA	NA	1.038		346	Bis(chloromethyl)ether	1.01	0.668	1	0.94524	57931.3	NA	NA	1.031
347	Dicyclopentadiene	1.009	0.70311	1	0.98724	57233.1	NA	NA	1.02		347	Ages 55 59	1.013	0.64725	1	0.96532	59397.6	NA	NA	1.039		347	Bromotrifluoromethane (Halon 1301)	0.992	0.66988	1	0.94524	57931.4	NA	NA	1.031
348	Oxyfluorfen	1.011	0.70421	1	0.98724	57233.2	NA	NA	1.019		348	Diallate	1.01	0.64794	1	0.96532	59397.6	NA	NA	1.039		348	Ethyleneimine (Aziridine)	1.01	0.67089	1	0.94524	57931.4	NA	NA	1.03
349	2,4-Dichlorophenol	0.992	0.70554	1	0.98724	57233.2	NA	NA	1.019		349	Peroxyacetic acid	0.988	0.6485	1	0.96532	59397.6	NA	NA	1.035		349	Dichlorophene	1.01	0.67118	1	0.94524	57931.4	NA	NA	1.03
350	Phenol	1.013	0.70598	1	0.98724	57233.2	NA	NA	1.02		350	Benzyl chloride	0.99	0.64935	1	0.96532	59397.6	NA	NA	1.036		350	Trypan blue	1.01	0.67214	1	0.94524	57931.3	NA	NA	1.031
351	Zinc compounds	1.012	0.70808	1	0.98724	57233.2	NA	NA	1.02		351	Temephos	0.991	0.65034	1	0.96532	59397.6	NA	NA	1.038		351	Isobutyraldehyde	0.991	0.67234	1	0.94524	57931.3	NA	NA	1.031
352	Chloromethyl methyl ether	0.992	0.70925	1	0.98724	57233.1	NA	NA	1.019		352	Thallium compounds	0.989	0.66048	1	0.9747	59397.7	NA	NA	1.037		352	Amitrole	1.01	0.67333	1	0.94524	57931.3	NA	NA	1.031
353	Ages 5 9	1.019	0.71189	1	0.98724	57231.3	NA	NA	1.019		353	Dipotassium endothall	0.993	0.66643	1	0.9747	59397.6	NA	NA	1.039		353	Urethane (Ethyl carbamate)	1.01	0.6736	1	0.94524	57931.4	NA	NA	1.031
354	1,3-Phenylenediamine	1.006	0.71378	1	0.98724	57233.2	NA	NA	1.019		354	Propargite	0.993	0.66679	1	0.9747	59397.7	NA	NA	1.038		354	Fenoxaprop ethyl	1.01	0.67384	1	0.94524	57931.3	NA	NA	1.031
355	2,4-D sodium salt	0.992	0.71461	1	0.98724	57233.2	NA	NA	1.019		355	5-Nitro-o-toluidine	0.992	0.66797	1	0.9747	59397.7	NA	NA	1.035		355	Dibutyl phthalate	0.993	0.67424	1	0.94524	57931.4	NA	NA	1.03
356	1-Chloro-1,1-difluoroethane	0.992	0.71711	1	0.98724	57233.2	NA	NA	1.02		356	Diaminotoluene (mixed isomers)	1.013	0.67319	1	0.9747	59397.7	NA	NA	1.035		356	Thioacetamide	1.01	0.67625	1	0.94524	57931.3	NA	NA	1.03
357	Maleic anhydride	0.989	0.71727	1	0.98724	57233.2	NA	NA	1.02		357	Pebulate	1.006	0.67537	1	0.9747	59397.6	NA	NA	1.039		357	Methoxone (MCPA)	1.008	0.67781	1	0.94524	57931.3	NA	NA	1.031
358	Oxadiazon	1.009	0.72178	1	0.98724	57233.2	NA	NA	1.019		358	Molinate	1.006	0.67564	1	0.9747	59397.6	NA	NA	1.038		358	Triclopyr triethylammonium salt	1.008	0.67842	1	0.94524	57931.4	NA	NA	1.03
359	Dibenzofuran	0.989	0.72851	1	0.98724	57233.2	NA	NA	1.019		359	Methoxone (MCPA)	0.992	0.6789	1	0.9747	59397.7	NA	NA	1.037		359	3,3'-Dichlorobenzidine	1.009	0.67974	1	0.94524	57931.3	NA	NA	1.03
360	Potassium dimethyldithiocarbamate	0.992	0.73088	1	0.98724	57233.2	NA	NA	1.019		360	Lindane	1.009	0.68102	1	0.9747	59397.7	NA	NA	1.04		360	Dimethylcarbamyl chloride	1.009	0.68183	1	0.94524	57931.4	NA	NA	1.03
361	Antimony compounds	0.991	0.73185	1	0.98724	57233.2	NA	NA	1.019		361	Safrole	0.993	0.68106	1	0.9747	59397.7	NA	NA	1.04		361	Chlorobenzene	0.991	0.6827	1	0.94524	57931.4	NA	NA	1.03
362	Chlorsulfuron	1.008	0.73798	1	0.98724	57233.2	NA	NA	1.02		362	N-Nitrosodi-n-butylamine	0.993	0.68348	1	0.9747	59397.7	NA	NA	1.037		362	Aluminum oxide (fibrous forms)	1.01	0.68346	1	0.94524	57931.4	NA	NA	1.03
363	Dinitrotoluene (mixed isomers)	1.008	0.7391	1	0.98724	57233.2	NA	NA	1.019		363	1,2-Dibromo-3-chloropropane (DBCP)	0.993	0.68387	1	0.9747	59397.7	NA	NA	1.035		363	Butyraldehyde	1.01	0.68366	1	0.94524	57931.3	NA	NA	1.031
364	Dinitrobutyl phenol (Dinoseb)	0.993	0.74536	1	0.98724	57233.2	NA	NA	1.019		364	Tris(2,3-dibromopropyl)phosphate	0.993	0.68416	1	0.9747	59397.7	NA	NA	1.038		364	Phthalic anhydride	1.015	0.68416	1	0.94524	57931.4	NA	NA	1.031
365	Bromacil	1.006	0.74549	1	0.98724	57233.2	NA	NA	1.02		365	N-Nitrosodiethylamine	0.993	0.68427	1	0.9747	59397.7	NA	NA	1.036		365	Peroxyacetic acid	0.99	0.68689	1	0.94524	57931.4	NA	NA	1.03
366	Methyl isocyanate	1.007	0.75026	1	0.98724	57233.2	NA	NA	1.019		366	Methylene bromide	0.99	0.68472	1	0.9747	59397.6	NA	NA	1.038		366	Bromoxynil	1.007	0.68754	1	0.94524	57931.3	NA	NA	1.031
367	Diethanolamine	1.006	0.75132	1	0.98724	57233.2	NA	NA	1.019		367	Mercury compounds	0.99	0.69093	1	0.97657	59397.7	NA	NA	1.036		367	Maleic anhydride	0.989	0.68779	1	0.94524	57931.4	NA	NA	1.031
368	Thiophanate-methyl	0.993	0.75343	1	0.98724	57233.3	NA	NA	1.019		368	Nitrilotriacetic acid	1.007	0.69321	1	0.97657	59397.7	NA	NA	1.037		368	Dimethylamine dicamba	1.007	0.69065	1	0.94524	57931.3	NA	NA	1.031
369	Bromoxynil octanoate	1.008	0.75433	1	0.98724	57233.2	NA	NA	1.02		369	1,3-Dichlorobenzene	1.009	0.69505	1	0.97657	59397.6	NA	NA	1.037		369	Triforine	1.009	0.69152	1	0.94524	57931.4	NA	NA	1.031
370	Bis(2-chloroethyl)ether	0.991	0.75591	1	0.98724	57233.2	NA	NA	1.019		370	Ethylene oxide	1.009	0.69653	1	0.97657	59397.6	NA	NA	1.036		370	Sodium azide	1.009	0.69886	1	0.94524	57931.4	NA	NA	1.031
371	Ethylene	0.994	0.7583	1	0.98724	57233.2	NA	NA	1.02		371	2-Acetylaminofluorene	0.993	0.69661	1	0.97657	59397.7	NA	NA	1.04		371	Trichloroacetyl chloride	1.007	0.70087	1	0.94524	57931.4	NA	NA	1.03
372	1,2,4-Trichlorobenzene	0.992	0.76018	1	0.98724	57233.2	NA	NA	1.019		372	Malononitrile	1.009	0.69868	1	0.97657	59397.6	NA	NA	1.038		372	Thiosemicarbazide	1.009	0.70187	1	0.94524	57931.4	NA	NA	1.031
373	Brucine	0.994	0.76232	1	0.98724	57233.3	NA	NA	1.019		373	Bromoform (Tribromomethane)	1.008	0.69916	1	0.97657	59397.6	NA	NA	1.036		373	Copper compounds	1.007	0.70221	1	0.94524	57931.5	NA	NA	1.033
374	2-Phenylphenol	1.008	0.7667	1	0.98724	57233.2	NA	NA	1.02		374	Chlorsulfuron	1.01	0.70623	1	0.98007	59397.7	NA	NA	1.038		374	Mecoprop	0.992	0.70254	1	0.94524	57931.4	NA	NA	1.03
375	Chlorotrifluoromethane	0.993	0.77023	1	0.98724	57233.2	NA	NA	1.02		375	2-Nitrophenol	0.993	0.70774	1	0.98007	59397.7	NA	NA	1.037		375	Dihydrosafrole	1.009	0.70338	1	0.94524	57931.4	NA	NA	1.031
376	Methyl acrylate	1.006	0.77164	1	0.98724	57233.2	NA	NA	1.02		376	Acephate	1.007	0.70775	1	0.98007	59397.7	NA	NA	1.038		376	Aldicarb	1.009	0.70424	1	0.94524	57931.4	NA	NA	1.031
377	Resmethrin	0.994	0.77166	1	0.98724	57233.3	NA	NA	1.019		377	N-Nitrosodiphenylamine	0.994	0.7119	1	0.98007	59397.7	NA	NA	1.037		377	Dibenzofuran	0.986	0.70486	1	0.94524	57931.4	NA	NA	1.031
378	Ages 65 69	0.991	0.77215	1	0.98724	57233.2	NA	NA	1.02		378	Methyl isocyanate	1.008	0.71343	1	0.98007	59397.7	NA	NA	1.039		378	Prometryn	0.975	0.70557	1	0.94524	57931.2	NA	NA	1.031
379	Dichlorobromomethane	0.994	0.77551	1	0.98724	57233.2	NA	NA	1.02		379	p-Dinitrobenzene	1.01	0.71428	1	0.98007	59397.7	NA	NA	1.035		379	Dinitrotoluene (mixed isomers)	1.009	0.70558	1	0.94524	57931.4	NA	NA	1.03
380	1-Chloro-1,1,2,2-tetrafluoroethane	1.008	0.77614	1	0.98724	57233.2	NA	NA	1.02		380	Pentachloroethane	0.99	0.71483	1	0.98007	59397.7	NA	NA	1.036		380	Thallium	0.991	0.70695	1	0.94524	57931.4	NA	NA	1.03
381	Cobalt compounds	1.006	0.78438	1	0.98724	57233.3	NA	NA	1.021		381	Dimethipin	0.989	0.7237	1	0.98695	59397.7	NA	NA	1.037		381	Acephate	1.007	0.70819	1	0.94524	57931.4	NA	NA	1.03
382	2,4-D, propylene glycol butyl ether ester	0.995	0.78501	1	0.98724	57233.2	NA	NA	1.019		382	Methyl chlorocarbonate	0.992	0.72698	1	0.98695	59397.7	NA	NA	1.037		382	2,4-Dichlorophenol	1.007	0.71021	1	0.94524	57931.4	NA	NA	1.031
383	Bromoform (Tribromomethane)	0.995	0.78814	1	0.98724	57233.3	NA	NA	1.019		383	Dichlorobromomethane	1.007	0.72899	1	0.98695	59397.7	NA	NA	1.039		383	o-Dinitrobenzene	1.009	0.71333	1	0.94524	57931.4	NA	NA	1.03
384	Carboxin	0.995	0.79004	1	0.98724	57233.2	NA	NA	1.02		384	Beryllium compounds	0.994	0.73112	1	0.98695	59397.7	NA	NA	1.039		384	2-Chloro-1,1,1,2-tetrafluoroethane	1.01	0.71404	1	0.94524	57931.4	NA	NA	1.031
385	Propanil	0.98	0.79027	1	0.98724	57233.2	NA	NA	1.019		385	Barium compounds	0.994	0.73281	1	0.98695	59397.8	NA	NA	1.034		385	2,4-Dithiobiuret	1.008	0.71413	1	0.94524	57931.4	NA	NA	1.031
386	Ages 0 5	1.013	0.79337	1	0.98724	57231.3	NA	NA	1.02		386	Tribenuron methyl	1.008	0.73605	1	0.98695	59397.6	NA	NA	1.037		386	Propargite	0.994	0.71496	1	0.94524	57931.4	NA	NA	1.03
387	Hydrazine	0.995	0.7939	1	0.98724	57233.2	NA	NA	1.021		387	o-Xylene	0.993	0.74083	1	0.98695	59397.8	NA	NA	1.04		387	Acrolein	0.991	0.71873	1	0.94524	57931.4	NA	NA	1.03
388	1,2-Dichloro-1,1,2-trifluoroethane	0.994	0.79759	1	0.98724	57233.2	NA	NA	1.02		388	Triphenyltin hydroxide	0.967	0.74189	1	0.98695	59397.5	NA	NA	1.039		388	4-Aminoazobenzene	1.006	0.72951	1	0.94524	57931.4	NA	NA	1.03
389	Sulfuryl fluoride (Vikane)	0.994	0.79813	1	0.98724	57233.3	NA	NA	1.019		389	Manganese compounds	0.993	0.74438	1	0.98695	59397.7	NA	NA	1.037		389	4,6-Dinitro-o-cresol	0.993	0.7338	1	0.94524	57931.4	NA	NA	1.03
390	Chlorothalonil	0.993	0.80097	1	0.98724	57233.3	NA	NA	1.019		390	Vinyl acetate	0.993	0.74599	1	0.98695	59397.8	NA	NA	1.034		390	N-Nitrosopiperidine	1.008	0.73383	1	0.94524	57931.4	NA	NA	1.03
391	Bendiocarb	0.994	0.80527	1	0.98724	57233.2	NA	NA	1.02		391	2,4-Dimethylphenol	1.007	0.74851	1	0.98695	59397.7	NA	NA	1.04		391	Paraldehyde	0.993	0.73535	1	0.94524	57931.4	NA	NA	1.03
392	Allyl alcohol	0.994	0.80529	1	0.98724	57233.3	NA	NA	1.02		392	Tetracycline hydrochloride	0.995	0.7503	1	0.98695	59397.7	NA	NA	1.039		392	Beryllium compounds	0.994	0.73628	1	0.94524	57931.4	NA	NA	1.031
393	Bifenthrin	0.996	0.81061	1	0.98724	57233.3	NA	NA	1.021		393	Acetonitrile	1.008	0.7545	1	0.98695	59397.7	NA	NA	1.037		393	Triphenyltin hydroxide	0.962	0.73628	1	0.94524	57931.2	NA	NA	1.03
394	p-Xylene	0.994	0.81084	1	0.98724	57233.3	NA	NA	1.021		394	Methyl hydrazine	0.994	0.76259	1	0.98695	59397.7	NA	NA	1.04		394	Quintozene	0.985	0.73863	1	0.94524	57931.4	NA	NA	1.031
395	Pentachlorophenol	0.996	0.81096	1	0.98724	57233.2	NA	NA	1.02		395	Metribuzin	0.993	0.76421	1	0.98695	59397.7	NA	NA	1.038		395	2,4-Dimethylphenol	1.007	0.73941	1	0.94524	57931.4	NA	NA	1.031
396	Diglycidyl resorcinol ether	1.006	0.81177	1	0.98724	57233.3	NA	NA	1.019		396	Propylene (Propene)	1.007	0.77117	1	0.98695	59397.7	NA	NA	1.038		396	Ages 5 9	1.017	0.73968	1	0.94524	57929.6	NA	NA	1.03
397	Propane sultone	1.004	0.81209	1	0.98724	57233.2	NA	NA	1.02		397	Dioxin and dioxin-like compounds	1.006	0.77223	1	0.98695	59397.7	NA	NA	1.039		397	Diisocyanates	0.993	0.74563	1	0.94524	57931.4	NA	NA	1.031
398	Mercury compounds	0.994	0.81407	1	0.98724	57233.3	NA	NA	1.021		398	Titanium tetrachloride	1.007	0.77643	1	0.98695	59397.7	NA	NA	1.039		398	4-Dimethylaminoazobenzene	1.007	0.74651	1	0.94524	57931.4	NA	NA	1.031
399	Carbonyl sulfide	0.996	0.81577	1	0.98724	57233.3	NA	NA	1.019		399	Selenium compounds	0.995	0.77852	1	0.98695	59397.8	NA	NA	1.038		399	1,3-Butadiene	0.992	0.74938	1	0.94524	57931.4	NA	NA	1.031
400	1,1,1,2-Tetrachloroethane	0.996	0.81866	1	0.98724	57233.2	NA	NA	1.019		400	Oxyfluorfen	1.008	0.78511	1	0.98695	59397.8	NA	NA	1.038		400	N-Nitrosodiphenylamine	0.995	0.75234	1	0.94524	57931.4	NA	NA	1.032
401	2,4-D ((2,4-dichlorophenoxy)acetic acid)	0.996	0.81915	1	0.98724	57233.2	NA	NA	1.019		401	CFC 114 (1,2-dichloro,1,1,2,2-tetrafluoroethane)	1.007	0.78556	1	0.98695	59397.8	NA	NA	1.038		401	Methylene bromide	0.992	0.75234	1	0.94524	57931.4	NA	NA	1.03
402	Isobutyraldehyde	1.005	0.82153	1	0.98724	57233.2	NA	NA	1.019		402	Hydrochloric acid	1.005	0.78658	1	0.98695	59397.8	NA	NA	1.038		402	Zineb	1.007	0.75368	1	0.94524	57931.5	NA	NA	1.03
403	Ethylidene dichloride	0.996	0.82269	1	0.98724	57233.3	NA	NA	1.019		403	3,3-Dichloro-1,1,1,2,2-pentafluoropropane (HCFC-22	1.006	0.78788	1	0.98695	59397.7	NA	NA	1.039		403	trans-1,3-Dichloropropene	1.005	0.75378	1	0.94524	57931.5	NA	NA	1.03
404	Warfarin and salts	1.006	0.82689	1	0.98724	57233.2	NA	NA	1.02		404	Aniline	1.006	0.79003	1	0.98695	59397.8	NA	NA	1.039		404	Potassium N-methyldithiocarbamate	1.006	0.75402	1	0.94524	57931.4	NA	NA	1.031
405	1,2-Dibromoethane	0.995	0.82783	1	0.98724	57233.3	NA	NA	1.02		405	Mercury	1.005	0.79922	1	0.98695	59397.8	NA	NA	1.039		405	Methyl methacrylate	0.992	0.75672	1	0.94524	57931.4	NA	NA	1.03
406	o-Xylene	1.005	0.83237	1	0.98724	57233.2	NA	NA	1.019		406	Dichlorobenzene (mixed isomers)	0.995	0.80147	1	0.98695	59397.8	NA	NA	1.035		406	Hexachlorophene	1.007	0.75684	1	0.94524	57931.4	NA	NA	1.031
407	1,1,1-Trichloroethane	0.996	0.83633	1	0.98724	57233.2	NA	NA	1.02		407	Warfarin and salts	1.007	0.80152	1	0.98695	59397.7	NA	NA	1.038		407	o-Toluidine hydrochloride	1.007	0.75753	1	0.94524	57931.4	NA	NA	1.031
408	Dichlorobenzene (mixed isomers)	0.996	0.83798	1	0.98724	57233.3	NA	NA	1.021		408	2,4-D sodium salt	0.995	0.80214	1	0.98695	59397.8	NA	NA	1.037		408	Chloromethyl methyl ether	1.006	0.75897	1	0.94524	57931.4	NA	NA	1.03
409	Pentachloroethane	0.994	0.84079	1	0.98724	57233.3	NA	NA	1.02		409	PM2.5	1.009	0.80218	1	0.98695	59397.7	NA	NA	1.035		409	Permethrin	1.005	0.75946	1	0.94524	57931.4	NA	NA	1.031
410	1,2-Butylene oxide	0.996	0.84083	1	0.98724	57233.2	NA	NA	1.019		410	4,6-Dinitro-o-cresol	0.995	0.80546	1	0.98695	59397.8	NA	NA	1.038		410	Bifenthrin	1.005	0.76125	1	0.94524	57931.5	NA	NA	1.03
411	Dicamba	1.005	0.84238	1	0.98724	57233.2	NA	NA	1.019		411	Thiabendazole	0.995	0.80597	1	0.98695	59397.7	NA	NA	1.039		411	Methyl isothiocyanate	1.006	0.76185	1	0.94524	57931.5	NA	NA	1.031
412	C.I. Food Red 15	0.994	0.84623	1	0.98724	57233.3	NA	NA	1.019		412	Nitric acid	0.994	0.80857	1	0.98695	59397.8	NA	NA	1.039		412	Malathion	0.994	0.76248	1	0.94524	57931.4	NA	NA	1.031
413	Chlorimuron ethyl	0.989	0.84881	1	0.98724	57233.3	NA	NA	1.02		413	Chloromethyl methyl ether	0.995	0.81048	1	0.98695	59397.8	NA	NA	1.037		413	Cresol (mixed isomers)	1.005	0.76249	1	0.94524	57931.4	NA	NA	1.031
414	Methacrylonitrile	1.004	0.84892	1	0.98724	57233.3	NA	NA	1.02		414	Boron trichloride	0.994	0.81061	1	0.98695	59397.7	NA	NA	1.04		414	Anthracene	0.989	0.76412	1	0.94524	57931.4	NA	NA	1.031
415	Cyclohexanol	0.996	0.84944	1	0.98724	57233.3	NA	NA	1.021		415	2,4,5-Trichlorophenol	1.005	0.82011	1	0.98695	59397.8	NA	NA	1.035		415	2,4-D sodium salt	1.006	0.76504	1	0.94524	57931.4	NA	NA	1.031
416	4,4'-Methylenedianiline	1.006	0.85017	1	0.98724	57233.3	NA	NA	1.02		416	Brucine	0.995	0.82117	1	0.98695	59397.8	NA	NA	1.038		416	2-Phenylphenol	0.993	0.7717	1	0.94524	57931.4	NA	NA	1.031
417	o-Toluidine	1.004	0.8525	1	0.98724	57233.3	NA	NA	1.021		417	Methyl tert-butyl ether	1.006	0.82536	1	0.98695	59397.7	NA	NA	1.039		417	Oxyfluorfen	0.992	0.77285	1	0.94524	57931.4	NA	NA	1.031
418	Abamectin	1.003	0.85322	1	0.98724	57233.3	NA	NA	1.02		418	Sodium fluoroacetate	1.005	0.82539	1	0.98695	59397.7	NA	NA	1.039		418	beta-Naphthylamine	1.006	0.77399	1	0.94524	57931.5	NA	NA	1.031
419	CFC 114 (1,2-dichloro,1,1,2,2-tetrafluoroethane)	0.995	0.8543	1	0.98724	57233.3	NA	NA	1.019		419	Osmium tetroxide	1.005	0.82638	1	0.98695	59397.8	NA	NA	1.038		419	Auramine	1.006	0.77456	1	0.94524	57931.4	NA	NA	1.031
420	Strychnine and salts	0.996	0.85537	1	0.98724	57233.3	NA	NA	1.02		420	2-Ethoxyethanol	0.995	0.82717	1	0.98695	59397.7	NA	NA	1.036		420	C.I. Direct Black 38	1.006	0.77561	1	0.94524	57931.5	NA	NA	1.03
421	Ages 60 64	0.995	0.86381	1	0.98724	57233.2	NA	NA	1.02		421	Bis(chloromethyl)ether	1.005	0.82731	1	0.98695	59397.7	NA	NA	1.039		421	Ferbam	1.006	0.77562	1	0.94524	57931.5	NA	NA	1.03
422	Urethane (Ethyl carbamate)	1.004	0.86446	1	0.98724	57233.3	NA	NA	1.019		422	Phosphine	0.995	0.82779	1	0.98695	59397.8	NA	NA	1.035		422	Metribuzin	1.006	0.7766	1	0.94524	57931.5	NA	NA	1.032
423	Chlorophenols	0.996	0.86463	1	0.98724	57233.3	NA	NA	1.019		423	Methacrylonitrile	1.005	0.82812	1	0.98695	59397.8	NA	NA	1.035		423	Propiconazole	1.005	0.77722	1	0.94524	57931.5	NA	NA	1.03
424	Benomyl	0.996	0.86535	1	0.98724	57233.3	NA	NA	1.019		424	Phosgene	0.995	0.8288	1	0.98695	59397.8	NA	NA	1.038		424	Tetrachlorvinphos	1.005	0.77757	1	0.94524	57931.5	NA	NA	1.03
425	2,4,5-Trichlorophenol	1.004	0.86536	1	0.98724	57233.3	NA	NA	1.02		425	Diepoxybutane	1.005	0.82894	1	0.98695	59397.7	NA	NA	1.036		425	Chlorine dioxide	0.994	0.77912	1	0.94524	57931.5	NA	NA	1.03
426	Di(2-ethylhexyl) phthalate	1.004	0.87266	1	0.98724	57233.3	NA	NA	1.019		426	N-Nitroso-N-methylurea	1.005	0.82914	1	0.98695	59397.8	NA	NA	1.039		426	Nitrobenzene	0.993	0.78091	1	0.94524	57931.5	NA	NA	1.03
427	m-Dinitrobenzene	1.004	0.87394	1	0.98724	57233.3	NA	NA	1.02		427	Benzotrichloride	1.005	0.82917	1	0.98695	59397.8	NA	NA	1.039		427	Dichlorobromomethane	0.994	0.78172	1	0.94524	57931.4	NA	NA	1.031
428	Osmium tetroxide	1.004	0.87449	1	0.98724	57233.3	NA	NA	1.02		428	Dicyclopentadiene	1.005	0.82933	1	0.98695	59397.8	NA	NA	1.037		428	alpha-Naphthylamine	1.006	0.78307	1	0.94524	57931.4	NA	NA	1.031
429	Sodium fluoroacetate	1.004	0.87526	1	0.98724	57233.3	NA	NA	1.02		429	N-Nitroso-N-ethylurea	1.005	0.83125	1	0.98695	59397.8	NA	NA	1.038		429	Bromoform (Tribromomethane)	0.994	0.78465	1	0.94524	57931.5	NA	NA	1.031
430	Bis(chloromethyl)ether	1.004	0.8757	1	0.98724	57233.3	NA	NA	1.019		430	Chlorobenzilate	1.005	0.83192	1	0.98695	59397.7	NA	NA	1.037		430	Acetonitrile	0.993	0.78487	1	0.94524	57931.4	NA	NA	1.031
431	Methoxone sodium salt	0.994	0.87582	1	0.98724	57233.3	NA	NA	1.019		431	Resmethrin	0.996	0.83324	1	0.98695	59397.8	NA	NA	1.039		431	3,3'-Dimethylbenzidine	1.006	0.78497	1	0.94524	57931.5	NA	NA	1.03
432	Diepoxybutane	1.003	0.8771	1	0.98724	57233.3	NA	NA	1.02		432	Amitrole	1.005	0.83392	1	0.98695	59397.8	NA	NA	1.036		432	Toxaphene	1.006	0.79684	1	0.94787	57931.5	NA	NA	1.03
433	Sodium azide	1.003	0.87776	1	0.98724	57233.3	NA	NA	1.019		433	Ethyleneimine (Aziridine)	1.005	0.83392	1	0.98695	59397.8	NA	NA	1.039		433	Formic acid	0.994	0.79742	1	0.94787	57931.5	NA	NA	1.03
434	Benzotrichloride	1.003	0.87777	1	0.98724	57233.3	NA	NA	1.019		434	Cumene	0.994	0.83481	1	0.98695	59397.8	NA	NA	1.038		434	Vinyl acetate	0.994	0.79824	1	0.94787	57931.5	NA	NA	1.03
435	1,1-Dimethyl Hydrazine	1.003	0.87869	1	0.98724	57233.3	NA	NA	1.02		435	Cyanazine	1.005	0.83604	1	0.98695	59397.8	NA	NA	1.036		435	Dinitrobutyl phenol (Dinoseb)	1.005	0.79927	1	0.94787	57931.5	NA	NA	1.03
436	2-Ethoxyethanol	1.003	0.87898	1	0.98724	57233.3	NA	NA	1.02		436	1,2-Dibromoethane	1.005	0.83624	1	0.98695	59397.8	NA	NA	1.037		436	Tetramethrin	1.004	0.80149	1	0.94787	57931.5	NA	NA	1.03
437	N-Nitroso-N-methylurea	1.003	0.87957	1	0.98724	57233.3	NA	NA	1.018		437	Monuron	1.005	0.83711	1	0.98695	59397.7	NA	NA	1.039		437	1,1-Dimethyl Hydrazine	0.995	0.8019	1	0.94787	57931.5	NA	NA	1.03
438	Hexachlorophene	1.003	0.88119	1	0.98724	57233.3	NA	NA	1.02		438	Propane sultone	0.996	0.83748	1	0.98695	59397.8	NA	NA	1.038		438	Methyl hydrazine	1.006	0.80195	1	0.94787	57931.4	NA	NA	1.03
439	Anthracene	0.995	0.88189	1	0.98724	57233.3	NA	NA	1.02		439	Dibenzofuran	0.993	0.84158	1	0.98695	59397.8	NA	NA	1.037		439	Furan	1.008	0.80716	1	0.94787	57931.5	NA	NA	1.032
440	Ethyleneimine (Aziridine)	1.003	0.88196	1	0.98724	57233.3	NA	NA	1.02		440	N-Nitrosomethylvinylamine	1.004	0.84225	1	0.98695	59397.7	NA	NA	1.036		440	1,2-Diphenylhydrazine	1.005	0.80843	1	0.94787	57931.5	NA	NA	1.031
441	N-Nitroso-N-ethylurea	1.003	0.88211	1	0.98724	57233.3	NA	NA	1.019		441	Dimethylcarbamyl chloride	1.004	0.8447	1	0.98695	59397.7	NA	NA	1.039		441	Phenothrin	1.004	0.80975	1	0.94787	57931.4	NA	NA	1.031
442	Chlorobenzilate	1.003	0.88215	1	0.98724	57233.3	NA	NA	1.019		442	Tetrachloroethylene (Perchloroethylene)	1.005	0.84688	1	0.98695	59397.8	NA	NA	1.038		442	Asbestos (friable)	1.006	0.81227	1	0.94787	57931.4	NA	NA	1.031
443	1,3-Dichlorobenzene	1.003	0.88297	1	0.98724	57233.3	NA	NA	1.02		443	Diethanolamine	1.004	0.8478	1	0.98695	59397.8	NA	NA	1.038		443	Propylene oxide	0.994	0.81699	1	0.94787	57931.5	NA	NA	1.031
444	Benzoyl chloride	0.996	0.88328	1	0.98724	57233.3	NA	NA	1.021		444	Thioacetamide	1.004	0.84845	1	0.98695	59397.8	NA	NA	1.038		444	Methiocarb	1.005	0.81765	1	0.94787	57931.5	NA	NA	1.031
445	Cyanazine	1.003	0.88396	1	0.98724	57233.3	NA	NA	1.019		445	Hexachlorophene	1.004	0.84903	1	0.98695	59397.8	NA	NA	1.037		445	3,3-Dichloro-1,1,1,2,2-pentafluoropropane (HCFC-22	1.006	0.82071	1	0.94787	57931.5	NA	NA	1.031
446	Auramine	0.997	0.88429	1	0.98724	57233.3	NA	NA	1.02		446	Trypan blue	1.004	0.84939	1	0.98695	59397.8	NA	NA	1.036		446	Diflubenzuron	1.004	0.82132	1	0.94787	57931.4	NA	NA	1.031
447	Amitrole	1.003	0.88484	1	0.98724	57233.3	NA	NA	1.02		447	Acetophenone	0.995	0.85114	1	0.98695	59397.8	NA	NA	1.039		447	Benfluralin	1.006	0.82461	1	0.94787	57931.5	NA	NA	1.031
448	Aldicarb	1.003	0.88521	1	0.98724	57233.3	NA	NA	1.019		448	Dichlorophene	1.004	0.85139	1	0.98695	59397.8	NA	NA	1.039		448	Di(2-ethylhexyl) phthalate	1.005	0.82665	1	0.94787	57931.4	NA	NA	1.03
449	Trifluralin	0.996	0.88675	1	0.98724	57233.3	NA	NA	1.02		449	Butyl acrylate	0.996	0.8527	1	0.98695	59397.7	NA	NA	1.037		449	Dazomet	1.004	0.82883	1	0.94787	57931.5	NA	NA	1.03
450	beta-Naphthylamine	0.997	0.88706	1	0.98724	57233.3	NA	NA	1.02		450	Fomesafen	1.005	0.85364	1	0.98695	59397.8	NA	NA	1.039		450	2,4-Dinitrotoluene	0.996	0.83084	1	0.94787	57931.5	NA	NA	1.03
451	Ferbam	0.997	0.88752	1	0.98724	57233.3	NA	NA	1.021		451	Aldicarb	1.004	0.85675	1	0.98695	59397.8	NA	NA	1.038		451	Strychnine and salts	1.005	0.83117	1	0.94787	57931.5	NA	NA	1.03
452	C.I. Direct Black 38	0.997	0.88758	1	0.98724	57233.3	NA	NA	1.019		452	Methiocarb	1.004	0.85845	1	0.98695	59397.8	NA	NA	1.038		452	4,4'-Methylenedianiline	1.004	0.83177	1	0.94787	57931.5	NA	NA	1.03
453	Methiocarb	1.003	0.88808	1	0.98724	57233.3	NA	NA	1.021		453	Fenoxaprop ethyl	1.004	0.85982	1	0.98695	59397.8	NA	NA	1.038		453	Diglycidyl resorcinol ether	0.994	0.83256	1	0.94787	57931.5	NA	NA	1.031
454	Monuron	1.003	0.89132	1	0.98724	57233.3	NA	NA	1.02		454	2,4-Dichlorophenol	0.996	0.86043	1	0.98695	59397.8	NA	NA	1.037		454	Iron pentacarbonyl	1.005	0.83557	1	0.94787	57931.5	NA	NA	1.031
455	N-Nitrosomethylvinylamine	1.003	0.89285	1	0.98724	57233.3	NA	NA	1.02		455	Sodium azide	1.004	0.86422	1	0.98695	59397.8	NA	NA	1.038		455	CFC 114 (1,2-dichloro,1,1,2,2-tetrafluoroethane)	1.005	0.83642	1	0.94787	57931.5	NA	NA	1.03
456	3,3'-Dimethylbenzidine	0.997	0.89324	1	0.98724	57233.3	NA	NA	1.019		456	3,3'-Dichlorobenzidine	1.004	0.86682	1	0.98695	59397.8	NA	NA	1.038		456	Cyclohexane	0.995	0.83798	1	0.94787	57931.5	NA	NA	1.03
457	Dimethylcarbamyl chloride	1.003	0.89493	1	0.98724	57233.3	NA	NA	1.019		457	Nitrate compounds	1.004	0.86702	1	0.98695	59397.8	NA	NA	1.037		457	Paraquat dichloride	0.841	0.83803	1	0.94787	57931	NA	NA	1.031
458	Ethyl acrylate	0.996	0.89555	1	0.98724	57233.3	NA	NA	1.02		458	2-Phenylphenol	1.004	0.86761	1	0.98695	59397.8	NA	NA	1.039		458	Benzidine	0.996	0.83824	1	0.94787	57931.5	NA	NA	1.03
459	Acrylonitrile	0.953	0.89736	1	0.98724	111496	NA	NA	0.005		459	Thallium	0.996	0.87515	1	0.99301	59397.8	NA	NA	1.038		459	Acetamide	1.005	0.84235	1	0.94787	57931.4	NA	NA	1.031
460	Dichlorophene	1.003	0.90104	1	0.98724	57233.3	NA	NA	1.019		460	Phenytoin	0.996	0.87953	1	0.99301	59397.8	NA	NA	1.039		460	Aniline	0.995	0.84253	1	0.94787	57931.5	NA	NA	1.031
461	Thioacetamide	1.003	0.90118	1	0.98724	57233.3	NA	NA	1.02		461	1,2-Dichloropropane	0.998	0.88078	1	0.99301	59397.8	NA	NA	1.04		461	p-Dinitrobenzene	1.005	0.8431	1	0.94787	57931.5	NA	NA	1.03
462	Trypan blue	1.003	0.90197	1	0.98724	57233.3	NA	NA	1.02		462	Dihydrosafrole	1.003	0.88165	1	0.99301	59397.8	NA	NA	1.038		462	Chlordane	1.004	0.84377	1	0.94787	57931.5	NA	NA	1.03
463	2-Acetylaminofluorene	1.003	0.90337	1	0.98724	57233.3	NA	NA	1.02		463	1,2-Dichloro-1,1,2-trifluoroethane	1.004	0.88431	1	0.99301	59397.8	NA	NA	1.037		463	Ethylene oxide	1.004	0.84713	1	0.94959	57931.5	NA	NA	1.03
464	Trichloroethylene	1.003	0.90604	1	0.98724	57233.3	NA	NA	1.019		464	N-Nitrosopiperidine	1.003	0.88437	1	0.99301	59397.8	NA	NA	1.039		464	2,4-D ((2,4-dichlorophenoxy)acetic acid)	1.004	0.85007	1	0.95051	57931.5	NA	NA	1.03
465	Molinate	1.002	0.90676	1	0.98724	57233.3	NA	NA	1.02		465	Triforine	1.003	0.89368	1	0.99991	59397.8	NA	NA	1.039		465	Brucine	1.004	0.85161	1	0.95051	57931.5	NA	NA	1.03
466	Pebulate	1.002	0.90703	1	0.98724	57233.3	NA	NA	1.019		466	Chlorotrifluoromethane	1.003	0.89488	1	0.99991	59397.8	NA	NA	1.036		466	Methyl acrylate	1.003	0.85788	1	0.95405	57931.5	NA	NA	1.03
467	alpha-Naphthylamine	0.998	0.9074	1	0.98724	57233.3	NA	NA	1.021		467	Ametryn	0.997	0.89786	1	0.99991	59397.8	NA	NA	1.038		467	Phenol	1.006	0.85885	1	0.95405	57931.5	NA	NA	1.031
468	Acetonitrile	0.997	0.90858	1	0.98724	57233.3	NA	NA	1.019		468	Propylene oxide	0.997	0.90447	1	0.99991	59397.8	NA	NA	1.039		468	Hydrogen sulfide	1.003	0.8603	1	0.95405	57931.5	NA	NA	1.031
469	Pyridine	1.003	0.90964	1	0.98724	57233.3	NA	NA	1.019		469	1-Chloro-1,1,2,2-tetrafluoroethane	1.003	0.90935	1	0.99991	59397.8	NA	NA	1.037		469	Nitric acid	1.004	0.86731	1	0.95667	57931.5	NA	NA	1.029
470	Fenoxaprop ethyl	1.003	0.91024	1	0.98724	57233.3	NA	NA	1.019		470	Thiosemicarbazide	1.002	0.9158	1	0.99991	59397.8	NA	NA	1.039		470	Fenpropathrin	1.003	0.87024	1	0.95667	57931.5	NA	NA	1.03
471	1,2-Diphenylhydrazine	0.998	0.9119	1	0.98724	57233.3	NA	NA	1.02		471	Strychnine and salts	0.998	0.91865	1	0.99991	59397.8	NA	NA	1.036		471	Resmethrin	1.004	0.8716	1	0.95667	57931.5	NA	NA	1.03
472	Manganese compounds	0.998	0.91416	1	0.98724	57233.3	NA	NA	1.019		472	Ethylene	0.998	0.92022	1	0.99991	59397.8	NA	NA	1.038		472	Warfarin and salts	0.996	0.87162	1	0.95667	57931.5	NA	NA	1.031
473	3,3'-Dichlorobenzidine	1.002	0.9172	1	0.98724	57233.3	NA	NA	1.019		473	Methoxychlor	0.998	0.92062	1	0.99991	59397.8	NA	NA	1.038		473	Ethylidene dichloride	0.997	0.87188	1	0.95667	57931.5	NA	NA	1.031
474	Propylene oxide	0.997	0.91749	1	0.98724	57233.3	NA	NA	1.019		474	Methyl methacrylate	1.002	0.92724	1	0.99991	59397.8	NA	NA	1.04		474	3,3'-Dimethoxybenzidine	1.003	0.8765	1	0.95963	57931.5	NA	NA	1.03
475	Tetracycline hydrochloride	1.002	0.91772	1	0.98724	57233.3	NA	NA	1.021		475	Epichlorohydrin	1.002	0.93481	1	0.99991	59397.8	NA	NA	1.036		475	Phenytoin	0.996	0.87827	1	0.95963	57931.5	NA	NA	1.03
476	Methylene bromide	1.002	0.91909	1	0.98724	57233.3	NA	NA	1.02		476	1,3-Butadiene	0.998	0.93608	1	0.99991	59397.8	NA	NA	1.038		476	Nitroglycerin	0.997	0.88544	1	0.96418	57931.5	NA	NA	1.03
477	Phenolphthalein	0.996	0.91943	1	0.98724	57233.3	NA	NA	1.019		477	2,4-Dithiobiuret	1.002	0.93889	1	0.99991	59397.8	NA	NA	1.039		477	2-Methoxyethanol	1.003	0.88836	1	0.96418	57931.5	NA	NA	1.03
478	Propylene (Propene)	0.998	0.9212	1	0.98724	57233.3	NA	NA	1.019		478	Hydrazine sulfate	1.002	0.94073	1	0.99991	59397.8	NA	NA	1.037		478	Potassium dimethyldithiocarbamate	0.997	0.89006	1	0.96418	57931.5	NA	NA	1.031
479	Phenothrin	1.002	0.92439	1	0.98724	57233.3	NA	NA	1.019		479	1,1-Dimethyl Hydrazine	1.001	0.94595	1	0.99991	59397.8	NA	NA	1.035		479	Pyridine	1.004	0.89025	1	0.96418	57931.5	NA	NA	1.031
480	Deprivation	0.997	0.92696	1	0.98724	57231.3	NA	NA	1.019		480	C.I. Direct Black 38	0.999	0.94772	1	0.99991	59397.8	NA	NA	1.037		480	Methyl tert-butyl ether	1.003	0.89286	1	0.96418	57931.5	NA	NA	1.03
481	Chlorine	1.002	0.92845	1	0.98724	57233.3	NA	NA	1.019		481	Ferbam	0.999	0.94786	1	0.99991	59397.8	NA	NA	1.037		481	Pentachlorophenol	0.997	0.89358	1	0.96418	57931.5	NA	NA	1.032
482	Methoxone (MCPA)	1.002	0.92972	1	0.98724	57233.3	NA	NA	1.019		482	Thiophanate-methyl	1.001	0.94825	1	0.99991	59397.8	NA	NA	1.04		482	trans-1,4-Dichloro-2-butene	1.003	0.89908	1	0.96572	57931.5	NA	NA	1.03
483	Lead	0.998	0.93019	1	0.98724	57233.3	NA	NA	1.02		483	beta-Naphthylamine	0.999	0.9488	1	0.99991	59397.8	NA	NA	1.037		483	Thiabendazole	1.002	0.90162	1	0.96572	57931.5	NA	NA	1.03
484	2,4,6-Trichlorophenol	0.998	0.93184	1	0.98724	57233.3	NA	NA	1.02		484	Auramine	0.999	0.94939	1	0.99991	59397.8	NA	NA	1.038		484	Sodium o-phenylphenoxide	0.998	0.90221	1	0.96572	57931.5	NA	NA	1.031
485	Benzidine	0.998	0.93747	1	0.98724	57233.3	NA	NA	1.02		485	Anthracene	0.998	0.95232	1	0.99991	59397.8	NA	NA	1.036		485	Ages 50 54	1.003	0.90596	1	0.96572	57931.5	NA	NA	1.029
486	Paraldehyde	1.002	0.93756	1	0.98724	57233.3	NA	NA	1.02		486	1,2,4-Trichlorobenzene	0.999	0.95283	1	0.99991	59397.8	NA	NA	1.039		486	2,4,6-Trichlorophenol	1.002	0.90603	1	0.96572	57931.5	NA	NA	1.03
487	Dihydrosafrole	1.002	0.93855	1	0.98724	57233.3	NA	NA	1.019		487	1,2-Dichloroethylene	1.001	0.95305	1	0.99991	59397.9	NA	NA	1.038		487	Dicamba	0.997	0.90799	1	0.96572	57931.5	NA	NA	1.031
488	Cumene	1.002	0.93892	1	0.98724	57233.3	NA	NA	1.02		488	Nitrobenzene	1.002	0.95341	1	0.99991	59397.8	NA	NA	1.039		488	Nicotine and salts	0.997	0.90803	1	0.96572	57931.5	NA	NA	1.03
489	Chloropicrin	0.999	0.93918	1	0.98724	57233.3	NA	NA	1.019		489	1,2-Phenylenediamine	1.001	0.95349	1	0.99991	59397.8	NA	NA	1.038		489	Ages 40 44	1.004	0.91439	1	0.96974	57931.5	NA	NA	1.03
490	3,3-Dichloro-1,1,1,2,2-pentafluoropropane (HCFC-22	0.998	0.94084	1	0.98724	57233.3	NA	NA	1.019		490	Dinitrobutyl phenol (Dinoseb)	1.001	0.95475	1	0.99991	59397.8	NA	NA	1.038		490	Longitude	0.994	0.91555	1	0.96974	57931.5	NA	NA	1.031
491	Ethyl chloroformate	1.002	0.94476	1	0.98724	57233.3	NA	NA	1.02		491	Chlorophenols	1.001	0.95504	1	0.99991	59397.8	NA	NA	1.037		491	Dimethipin	0.997	0.91975	1	0.9722	57931.5	NA	NA	1.03
492	Dimethylamine dicamba	1.001	0.94604	1	0.98724	57233.3	NA	NA	1.02		492	Copper compounds	0.999	0.95626	1	0.99991	59397.8	NA	NA	1.036		492	Nitrilotriacetic acid	1.002	0.92372	1	0.97441	57931.5	NA	NA	1.03
493	Triforine	1.001	0.94804	1	0.98724	57233.3	NA	NA	1.019		493	Thorium dioxide	1.001	0.95786	1	0.99991	59397.8	NA	NA	1.038		493	Chlorotrifluoromethane	1.002	0.92563	1	0.97444	57931.5	NA	NA	1.031
494	Dimethyl sulfate	0.999	0.95058	1	0.98724	57233.3	NA	NA	1.02		494	3,3'-Dimethylbenzidine	0.999	0.95962	1	0.99991	59397.8	NA	NA	1.038		494	2,4-Dinitrophenol	1.003	0.92759	1	0.97453	57931.5	NA	NA	1.031
495	Nonylphenol	1.001	0.95073	1	0.98724	57233.3	NA	NA	1.019		495	Methoxone sodium salt	1.002	0.96047	1	0.99991	59397.8	NA	NA	1.039		495	1,2,4-Trichlorobenzene	1.002	0.93268	1	0.97639	57931.5	NA	NA	1.03
496	4-Dimethylaminoazobenzene	0.999	0.95326	1	0.98724	57233.3	NA	NA	1.02		496	2,4,6-Trichlorophenol	1.001	0.96396	1	0.99991	59397.8	NA	NA	1.04		496	1,2-Dichloro-1,1,2-trifluoroethane	1.002	0.93339	1	0.97639	57931.5	NA	NA	1.03
497	Sulfuric acid	0.999	0.9535	1	0.98724	57233.3	NA	NA	1.02		497	Ethylidene dichloride	0.999	0.96477	1	0.99991	59397.8	NA	NA	1.038		497	4,4'-Isopropylidenediphenol	1.002	0.935	1	0.97639	57931.5	NA	NA	1.03
498	S,S,S-tributyltrithiophosphate	0.999	0.95455	1	0.98724	57233.3	NA	NA	1.019		498	Bromomethane (Methyl bromide)	1.001	0.96542	1	0.99991	59397.8	NA	NA	1.039		498	Pendimethalin	0.998	0.93971	1	0.97877	57931.5	NA	NA	1.031
499	Propiconazole	1.001	0.95488	1	0.98724	57233.3	NA	NA	1.02		499	Carbonyl sulfide	1.001	0.96705	1	0.99991	59397.8	NA	NA	1.035		499	Methoxone sodium salt	1.003	0.94275	1	0.97877	57931.5	NA	NA	1.03
500	Ages 55 59	0.998	0.95598	1	0.98724	57233.3	NA	NA	1.02		500	Folpet	1.001	0.96761	1	0.99991	59397.8	NA	NA	1.039		500	Cumene hydroperoxide	1.002	0.95049	1	0.97877	57931.5	NA	NA	1.031
501	Methyl tert-butyl ether	0.999	0.95805	1	0.98724	57233.3	NA	NA	1.019		501	1,2-Diphenylhydrazine	1.001	0.97057	1	0.99991	59397.8	NA	NA	1.038		501	1,2-Phenylenediamine	1.001	0.95054	1	0.97877	57931.5	NA	NA	1.03
502	Acetophenone	1.002	0.95834	1	0.98724	57233.3	NA	NA	1.019		502	Nitroglycerin	0.999	0.9733	1	0.99991	59397.8	NA	NA	1.036		502	Fomesafen	1.002	0.95083	1	0.97877	57931.5	NA	NA	1.031
503	Toluene-2,4-diisocyanate	1.001	0.96021	1	0.98724	57233.3	NA	NA	1.02		503	Cyanide compounds	0.999	0.97371	1	0.99991	59397.8	NA	NA	1.038		503	1-Chloro-1,1,2,2-tetrafluoroethane	1.002	0.95191	1	0.97877	57931.5	NA	NA	1.03
504	Tetrachlorvinphos	0.999	0.96136	1	0.98724	57233.3	NA	NA	1.019		504	o-Toluidine hydrochloride	1.001	0.97399	1	0.99991	59397.8	NA	NA	1.038		504	1,1,1-Trichloroethane	0.999	0.95204	1	0.97877	57931.5	NA	NA	1.03
505	Vinyl bromide	1.001	0.96203	1	0.98724	57233.3	NA	NA	1.019		505	3,3'-Dimethoxybenzidine	1.001	0.97438	1	0.99991	59397.8	NA	NA	1.038		505	1,1,1,2-Tetrachloroethane	1.001	0.95484	1	0.97877	57931.6	NA	NA	1.03
506	o-Toluidine hydrochloride	0.999	0.96348	1	0.98724	57233.3	NA	NA	1.02		506	alpha-Naphthylamine	0.999	0.97953	1	0.99991	59397.8	NA	NA	1.039		506	Copper	0.998	0.95596	1	0.97877	57931.5	NA	NA	1.031
507	trans-1,4-Dichloro-2-butene	1.001	0.96422	1	0.98724	57233.3	NA	NA	1.02		507	Nonylphenol	1	0.98071	1	0.99991	59397.8	NA	NA	1.038		507	Anilazine	1.001	0.95789	1	0.97877	57931.5	NA	NA	1.031
508	3,3'-Dimethoxybenzidine	0.999	0.9644	1	0.98724	57233.3	NA	NA	1.019		508	Aluminum (fume or dust)	0.999	0.98296	1	0.99991	59397.8	NA	NA	1.037		508	Titanium tetrachloride	0.999	0.95802	1	0.97877	57931.6	NA	NA	1.03
509	Permethrin	0.999	0.96509	1	0.98724	57233.3	NA	NA	1.02		509	2,4-D ((2,4-dichlorophenoxy)acetic acid)	1	0.98328	1	0.99991	59397.8	NA	NA	1.037		509	Thiophanate-methyl	0.999	0.96038	1	0.97925	57931.5	NA	NA	1.031
510	Bromoxynil	0.999	0.96553	1	0.98724	57233.3	NA	NA	1.02		510	1,1,1,2-Tetrachloroethane	1	0.98669	1	0.99991	59397.8	NA	NA	1.038		510	Dicofol	1.001	0.96808	1	0.98516	57931.5	NA	NA	1.031
511	Potassium N-methyldithiocarbamate	0.999	0.96732	1	0.98724	57233.3	NA	NA	1.019		511	4-Dimethylaminoazobenzene	1	0.98717	1	0.99991	59397.8	NA	NA	1.039		511	Dimethyl sulfate	0.999	0.97484	1	0.98927	57931.5	NA	NA	1.03
512	Thiosemicarbazide	1.001	0.96861	1	0.98724	57233.3	NA	NA	1.019		512	Zineb	1	0.98767	1	0.99991	59397.8	NA	NA	1.039		512	2-Ethoxyethanol	0.999	0.97593	1	0.98927	57931.6	NA	NA	1.03
513	Dimethipin	0.999	0.96966	1	0.98724	57233.3	NA	NA	1.02		513	Triclopyr triethylammonium salt	1	0.99343	1	0.99991	59397.8	NA	NA	1.038		513	Barium compounds	0.999	0.97791	1	0.98934	57931.5	NA	NA	1.03
514	Diaminotoluene (mixed isomers)	1.001	0.97025	1	0.98724	57233.3	NA	NA	1.02		514	2-Methylpyridine	1	0.99353	1	0.99991	59397.8	NA	NA	1.038		514	Nickel	0.999	0.98048	1	0.9896	57931.6	NA	NA	1.031
515	Methyl chlorocarbonate	1.001	0.97614	1	0.99131	57233.3	NA	NA	1.02		515	Deprivation	1	0.99385	1	0.99991	59395.8	NA	NA	1.037		515	2,4-D butoxyethyl ester	0.999	0.98197	1	0.9896	57931.5	NA	NA	1.03
516	Copper compounds	1.211	0.98342	1	0.99151	183456	NA	NA	0		516	trans-1,4-Dichloro-2-butene	1	0.99461	1	0.99991	59397.8	NA	NA	1.039		516	Linuron	1.001	0.98519	1	0.99092	57931.5	NA	NA	1.03
517	Nitrate compounds	1	0.98349	1	0.99151	57233.3	NA	NA	1.019		517	Benzidine	1	0.99571	1	0.99991	59397.8	NA	NA	1.038		517	Cobalt compounds	1	0.9954	1	0.9962	57931.6	NA	NA	1.03
518	Ethylene oxide	1	0.98511	1	0.99151	57233.3	NA	NA	1.019		518	Pentachlorophenol	1.03	0.9965	1	0.99991	180916	NA	NA	0		518	Folpet	1	0.99564	1	0.9962	57931.6	NA	NA	1.03
519	N-Nitrosopiperidine	1	0.98551	1	0.99151	57233.3	NA	NA	1.02		519	Butyraldehyde	1	0.99685	1	0.99991	59397.8	NA	NA	1.039		519	Acrylonitrile	0.918	0.9962	1	0.9962	199009	NA	NA	0
520	1,3-Butadiene	1	0.98582	1	0.99151	57233.3	NA	NA	1.019		520	Copper	1	0.99971	1	0.99991	59397.8	NA	NA	1.04
521	Quinoline	1	0.99419	1	0.99578	57233.3	NA	NA	1.019		521	1,1,1-Trichloroethane	1	0.99991	1	0.99991	59397.8	NA	NA	1.038
522	2,4-Dithiobiuret	1	0.99529	1	0.99578	57233.3	NA	NA	1.02
523	Tribenuron methyl	1	0.99578	1	0.99578	57233.3	NA	NA	1.019

## Sheet: 1E
	Variable	Year	Adjusted RR	P-value	Moran's I	Moran's I p-value	Overdispersion	Bonferroni P-value	B.H. P-value
1	Benzene	2017	1.01709	0.508399	#N/A	#N/A	1.03	1	0.945237
2	Benzene	2018	1.01504	0.561445	#N/A	#N/A	1.036	1	0.952811
3	Benzene	2019	1.01267	0.633758	#N/A	#N/A	1.02	1	0.987243
4	Toluene	2017	1.01171	0.621661	#N/A	#N/A	1.03	1	0.945237
5	Toluene	2018	1.02484	0.277374	#N/A	#N/A	1.038	1	0.879711
6	Toluene	2019	1.0359	0.111736	#N/A	#N/A	1.019	1	0.82075
7	Ethylbenzene	2017	1.09596	0.0022475	-0.0249412	1	1.032	1	0.0777634
8	Ethylbenzene	2018	1.10113	0.000877623	-0.0198295	0.999997	1.038	0.457242	0.0880013
9	Ethylbenzene	2019	1.09488	0.00176845	-0.024262	1	1.023	0.924898	0.102766
10	Xylene (mixed isomers)	2017	1.13485	1.55504e-05	-0.0249551	1	1.032	0.00807066	0.00807066
11	Xylene (mixed isomers)	2018	1.13981	4.12584e-06	-0.0198465	0.999997	1.039	0.00214956	0.00214956
12	Xylene (mixed isomers)	2019	1.12553	5.65201e-05	-0.0243877	1	1.021	0.02956	0.00739
13	1,2,4-Trimethylbenzene	2017	1.09356	0.00351059	-0.0252094	1	1.031	1	0.107176
14	1,2,4-Trimethylbenzene	2018	1.10328	0.00109235	-0.0200598	0.999997	1.039	0.569112	0.0880013
15	1,2,4-Trimethylbenzene	2019	1.10837	0.000790476	-0.024746	1	1.021	0.413419	0.0590599
16	Toluene Diisocyanates (mixed)	2017	1.05873	0.0489483	-0.0250819	1	1.03	1	0.651388
17	Toluene Diisocyanates (mixed)	2018	1.0607	0.0474119	-0.020248	0.999998	1.037	1	0.574455
18	Toluene Diisocyanates (mixed)	2019	1.04308	0.141656	#N/A	#N/A	1.02	1	0.930698
19	Toluene-2,4-diisocyanate	2017	1.03022	0.218391	#N/A	#N/A	1.03	1	0.928781
20	Toluene-2,4-diisocyanate	2018	1.01985	0.397642	#N/A	#N/A	1.039	1	0.93874
21	Toluene-2,4-diisocyanate	2019	1.00117	0.960208	#N/A	#N/A	1.02	1	0.987243
22	Toluene-2,6-diisocyanate	2017	1.02423	0.263562	#N/A	#N/A	1.03	1	0.928781
23	Toluene-2,6-diisocyanate	2018	1.06232	0.0020269	-0.0202583	0.999998	1.037	1	0.0880013
24	Toluene-2,6-diisocyanate	2019	1.04128	0.0426447	-0.0243625	1	1.019	1	0.562173
25	Other Diisocyanates	2017	0.992825	0.745633	#N/A	#N/A	1.031	1	0.945237
26	Other Diisocyanates	2018	1.01166	0.596067	#N/A	#N/A	1.036	1	0.955541
27	Other Diisocyanates	2019	1.02249	0.418291	#N/A	#N/A	1.021	1	0.987243
28	Hexabromocyclododecane (HBCD)	2017	0.964732	0.122369	#N/A	#N/A	1.029	1	0.902846
29	Hexabromocyclododecane (HBCD)	2018	0.971576	0.18322	#N/A	#N/A	1.034	1	0.830065
30	Hexabromocyclododecane (HBCD)	2019	1.16606	4.99611e-05	-0.0249523	1	1.02	0.0261296	0.00739

## Sheet: 1F
	Variable	disease	Adjusted RR	P-value	B.H. P-value	disease
1	Xylene (mixed isomers)	Atopic Dermatitis	1.12553	5.65201e-05	0.00739	Atopic Dermatitis
2	1,2,4-Trimethylbenzene	Atopic Dermatitis	1.10837	0.000790476	0.0590599	Atopic Dermatitis
3	Ethylbenzene	Atopic Dermatitis	1.09488	0.00176845	0.102766	Atopic Dermatitis
4	Toluene-2,6-diisocyanate	Atopic Dermatitis	1.04128	0.0426447	0.562173	Atopic Dermatitis
5	Toluene	Atopic Dermatitis	1.0359	0.111736	0.82075	Atopic Dermatitis
6	Toluenediisocyanate	Atopic Dermatitis	1.04308	0.141656	0.930698	Atopic Dermatitis
7	Diisocyanates	Atopic Dermatitis	1.02249	0.418291	0.987243	Atopic Dermatitis
8	Benzene	Atopic Dermatitis	1.01267	0.633758	0.987243	Atopic Dermatitis
9	Toluene-2,4-diisocyanate	Atopic Dermatitis	1.00117	0.960208	0.987243	Atopic Dermatitis
10	Toluenediisocyanate	Allergic Rhinitis	1.05936	0.0345219	0.74147	Allergic Rhinitis
11	Xylene (mixed isomers)	Allergic Rhinitis	1.04698	0.0980153	0.875299	Allergic Rhinitis
12	Ethylbenzene	Allergic Rhinitis	1.03341	0.234927	0.875299	Allergic Rhinitis
13	Diisocyanates	Allergic Rhinitis	0.974771	0.320843	0.875299	Allergic Rhinitis
14	1,2,4-Trimethylbenzene	Allergic Rhinitis	1.024	0.40858	0.875299	Allergic Rhinitis
15	Toluene-2,6-diisocyanate	Allergic Rhinitis	0.991259	0.635919	0.901818	Allergic Rhinitis
16	Benzene	Allergic Rhinitis	1.00763	0.756434	0.973121	Allergic Rhinitis
17	Toluene-2,4-diisocyanate	Allergic Rhinitis	1.00546	0.801345	0.976486	Allergic Rhinitis
18	Toluene	Allergic Rhinitis	0.996117	0.850141	0.976486	Allergic Rhinitis
19	Toluenediisocyanate	Asthma	1.03825	0.0831741	0.781559	Asthma
20	Benzene	Asthma	0.96556	0.0881247	0.788178	Asthma
21	Toluene-2,4-diisocyanate	Asthma	1.02467	0.167683	0.877839	Asthma
22	1,2,4-Trimethylbenzene	Asthma	0.971106	0.212086	0.879512	Asthma
23	Toluene	Asthma	1.01549	0.359629	0.956799	Asthma
24	Toluene-2,6-diisocyanate	Asthma	1.01096	0.477694	0.956799	Asthma
25	Ethylbenzene	Asthma	0.987864	0.584574	0.956799	Asthma
26	Xylene (mixed isomers)	Asthma	1.01123	0.622752	0.956799	Asthma
27	Diisocyanates	Asthma	1.00511	0.806317	0.956799	Asthma
28	Xylene (mixed isomers)	Food Allergy	1.07066	0.010142	0.293522	Food Allergy
29	1,2,4-Trimethylbenzene	Food Allergy	1.05484	0.0550033	0.773502	Food Allergy
30	Toluenediisocyanate	Food Allergy	1.03163	0.229011	0.893179	Food Allergy
31	Ethylbenzene	Food Allergy	1.03126	0.243288	0.893179	Food Allergy
32	Diisocyanates	Food Allergy	1.0221	0.366908	0.916006	Food Allergy
33	Toluene	Food Allergy	1.01386	0.483882	0.916006	Food Allergy
34	Toluene-2,6-diisocyanate	Food Allergy	0.990396	0.593473	0.916006	Food Allergy
35	Benzene	Food Allergy	0.994445	0.813459	0.941907	Food Allergy
36	Toluene-2,4-diisocyanate	Food Allergy	1.00195	0.924844	0.968135	Food Allergy
37	Diisocyanates	Autism	0.959977	0.164854	0.983501	Autism
38	Xylene (mixed isomers)	Autism	1.03948	0.237117	0.983501	Autism
39	Toluenediisocyanate	Autism	1.02985	0.347561	0.983501	Autism
40	Toluene-2,6-diisocyanate	Autism	0.980086	0.353096	0.983501	Autism
41	Ethylbenzene	Autism	1.02408	0.459087	0.983501	Autism
42	Benzene	Autism	1.01891	0.512906	0.983501	Autism
43	Toluene-2,4-diisocyanate	Autism	0.9846	0.548791	0.983501	Autism
44	Toluene	Autism	0.992404	0.747744	0.983501	Autism
45	1,2,4-Trimethylbenzene	Autism	0.994455	0.87103	0.992057	Autism
46	Xylene (mixed isomers)	Psoriasis	1.08948	0.00403721	0.333743	Psoriasis
47	Ethylbenzene	Psoriasis	1.0798	0.00805255	0.570581	Psoriasis
48	Toluene-2,6-diisocyanate	Psoriasis	1.02994	0.164571	0.89203	Psoriasis
49	Benzene	Psoriasis	1.03141	0.256296	0.89203	Psoriasis
50	1,2,4-Trimethylbenzene	Psoriasis	1.03224	0.29491	0.89203	Psoriasis
51	Toluenediisocyanate	Psoriasis	1.02974	0.311717	0.89203	Psoriasis
52	Diisocyanates	Psoriasis	0.968476	0.3208	0.89203	Psoriasis
53	Toluene	Psoriasis	1.00968	0.68518	0.928437	Psoriasis
54	Toluene-2,4-diisocyanate	Psoriasis	1.00818	0.731337	0.935364	Psoriasis
55	Toluene-2,6-diisocyanate	Ichthyosis Vulgaris	0.880481	0.360347	0.987745	Ichthyosis Vulgaris
56	Toluene-2,4-diisocyanate	Ichthyosis Vulgaris	1.0401	0.461437	0.987745	Ichthyosis Vulgaris
57	Toluenediisocyanate	Ichthyosis Vulgaris	1.04645	0.519823	0.987745	Ichthyosis Vulgaris
58	Toluene	Ichthyosis Vulgaris	1.02842	0.656418	0.987745	Ichthyosis Vulgaris
59	Xylene (mixed isomers)	Ichthyosis Vulgaris	0.975385	0.752219	0.987745	Ichthyosis Vulgaris
60	Diisocyanates	Ichthyosis Vulgaris	1.01727	0.812545	0.987745	Ichthyosis Vulgaris
61	1,2,4-Trimethylbenzene	Ichthyosis Vulgaris	0.989453	0.887508	0.987745	Ichthyosis Vulgaris
62	Benzene	Ichthyosis Vulgaris	1.0085	0.908268	0.987745	Ichthyosis Vulgaris
63	Ethylbenzene	Ichthyosis Vulgaris	1.00552	0.941448	0.987745	Ichthyosis Vulgaris
64	1,2,4-Trimethylbenzene	Hypospadias	1.0385	0.19433	0.756267	Hypospadias
65	Xylene (mixed isomers)	Hypospadias	1.03585	0.237306	0.785971	Hypospadias
66	Benzene	Hypospadias	0.969754	0.276909	0.82245	Hypospadias
67	Diisocyanates	Hypospadias	1.02683	0.422266	0.942558	Hypospadias
68	Toluene-2,4-diisocyanate	Hypospadias	0.982473	0.495641	0.989164	Hypospadias
69	Toluene-2,6-diisocyanate	Hypospadias	0.991213	0.733355	0.995089	Hypospadias
70	Toluene	Hypospadias	1.00611	0.806999	0.995089	Hypospadias
71	Ethylbenzene	Hypospadias	1.00136	0.962686	0.995089	Hypospadias
72	Toluenediisocyanate	Hypospadias	1.00084	0.975629	0.995089	Hypospadias
73	Toluenediisocyanate	VSD	0.961979	0.437868	0.972324	VSD
74	1,2,4-Trimethylbenzene	VSD	1.0383	0.458847	0.97688	VSD
75	Toluene	VSD	0.982325	0.650905	0.97688	VSD
76	Ethylbenzene	VSD	1.01565	0.751609	0.97688	VSD
77	Benzene	VSD	0.98588	0.779474	0.97688	VSD
78	Toluene-2,6-diisocyanate	VSD	1.00991	0.834599	0.97688	VSD
79	Diisocyanates	VSD	1.01039	0.840274	0.97688	VSD
80	Xylene (mixed isomers)	VSD	0.992737	0.85791	0.97688	VSD
81	Toluene-2,4-diisocyanate	VSD	0.998844	0.976835	0.996636	VSD
82	Diisocyanates	SCC	1.05976	0.0493709	0.881866	SCC
83	Toluene-2,4-diisocyanate	SCC	1.04403	0.0893175	0.913894	SCC
84	Toluenediisocyanate	SCC	0.95971	0.147708	0.913894	SCC
85	Benzene	SCC	0.966329	0.217646	0.935396	SCC
86	Toluene-2,6-diisocyanate	SCC	1.01981	0.355488	0.999519	SCC
87	1,2,4-Trimethylbenzene	SCC	1.02596	0.374348	0.999519	SCC
88	Toluene	SCC	1.01534	0.49198	0.999519	SCC
89	Xylene (mixed isomers)	SCC	1.01349	0.622142	0.999519	SCC
90	Ethylbenzene	SCC	0.990076	0.738095	0.999519	SCC
91	Ethylbenzene	Obesity	1.06773	0.0175123	0.178406	Obesity
92	Xylene (mixed isomers)	Obesity	1.06164	0.0329744	0.267192	Obesity
93	Benzene	Obesity	1.04593	0.0751203	0.44087	Obesity
94	Toluene	Obesity	1.02728	0.196891	0.649152	Obesity
95	Toluenediisocyanate	Obesity	1.02931	0.286654	0.649152	Obesity
96	Toluene-2,6-diisocyanate	Obesity	1.01849	0.341724	0.649152	Obesity
97	Diisocyanates	Obesity	0.990963	0.728465	0.89442	Obesity
98	1,2,4-Trimethylbenzene	Obesity	1.00091	0.974987	0.988171	Obesity
99	Toluene-2,4-diisocyanate	Obesity	0.999849	0.994507	0.997501	Obesity

## Sheet: Fig 2a
Eczema	Severity	Asthma	Food.Allergy	Rhinitis	Foam Mattress	Furniture	Kitchen App	Flame Retardant	Hardwood	Carpet	Paint	Wallpaper	Polyester	Smoking	Landscaping	Cat	Dog	None
No	0	No	No	No	1	1	1	1	1	1	1	1	1	1	1	1	1	2
No	0	No	No	No	1	1	1	1	1	1	1	1	1	1	1	1	1	2
No	0	No	No	No	1	2	1	1	1	1	1	1	1	1	1	1	1	1
No	0	No	No	No	1	1	1	1	1	1	1	1	1	1	1	1	1	2
No	0	No	No	Yes	1	1	1	1	1	1	1	1	1	2	1	1	2	1
No	0	No	No	No	1	1	1	1	1	1	1	1	1	1	1	1	1	2
No	0	No	No	No	1	1	1	1	1	1	1	1	1	1	1	1	1	2
No	0	No	No	No	1	1	1	1	1	1	1	1	1	1	1	1	1	2
No	0	No	No	No	1	1	1	1	1	1	1	1	1	1	1	1	1	2
No	0	No	No	No	1	1	1	1	1	1	2	1	1	1	2	1	1	1
No	0	No	No	Yes	1	2	1	1	1	1	1	1	1	1	1	1	2	1
No	0	No	No	No	2	2	2	1	2	1	2	2	1	1	2	1	2	1
No	0	No	No	No	1	1	1	1	1	1	1	1	1	1	1	1	1	2
No	0	No	No	Yes	1	2	1	1	1	2	2	1	1	1	1	2	1	1
No	0	Yes	No	No	1	1	1	1	1	1	1	1	1	1	1	1	1	2
No	0	No	No	No	2	2	1	1	1	1	2	1	1	1	1	1	1	1
No	0	No	No	No	1	1	2	1	1	1	2	1	1	1	2	2	2	1
No	0	No	No	No	1	2	1	1	1	1	1	1	1	1	2	1	1	1
No	0	No	Yes	No	1	1	2	1	1	1	1	1	1	1	1	1	1	1
No	0	No	No	Yes	1	2	1	1	1	1	2	2	1	1	2	1	2	1
No	0	No	No	No	1	2	1	1	1	1	1	1	1	1	1	1	1	1
No	0	No	No	No	1	1	1	2	1	1	1	1	1	1	1	1	2	1
No	0	No	No	No	1	1	1	1	1	1	1	1	1	1	1	1	1	2
No	0	No	No	No	1	1	1	1	1	1	1	1	1	1	1	1	1	2
No	0	No	No	No	1	1	1	1	1	1	1	1	1	1	1	1	1	2
No	0	No	No	No	1	1	1	1	1	1	1	1	1	1	2	1	1	1
No	0	No	No	No	2	1	2	1	1	1	2	1	1	1	1	1	2	1
No	0	No	No	No	2	1	2	1	1	1	2	1	1	1	1	1	1	1
No	0	No	No	No	2	2	1	2	1	1	2	1	1	1	1	2	2	1
No	0	No	No	No	1	2	1	1	1	1	1	1	1	1	2	2	1	1
No	0	No	No	No	2	2	1	1	1	1	1	1	1	1	1	2	2	1
No	0	No	No	No	2	2	2	1	2	2	2	1	1	1	2	1	2	1
No	0	No	No	No	1	1	1	1	1	1	1	1	1	1	1	1	1	2
No	0	No	No	No	1	1	1	1	1	1	1	1	1	1	1	1	1	2
No	0	No	No	No	1	2	1	2	1	1	2	1	1	1	2	1	2	1
No	0	No	No	No	1	2	2	1	1	1	1	1	2	2	1	1	2	1
No	0	No	Yes	No	1	1	1	2	1	1	2	1	1	1	1	1	2	1
No	0	No	No	No	1	1	1	1	1	1	1	1	1	1	1	1	1	2
No	0	No	No	No	1	1	1	1	1	1	1	1	1	1	1	1	1	2
No	0	No	No	No	1	1	1	1	1	1	1	1	1	1	1	1	1	2
No	0	No	No	No	2	2	1	2	1	1	2	1	1	1	1	1	1	1
No	0	No	No	No	1	1	1	1	1	1	1	1	1	1	1	1	1	2
No	0	No	No	No	1	1	1	1	1	1	1	1	1	1	1	1	1	2
No	0	No	No	No	1	1	1	1	1	1	1	1	1	1	1	1	1	2
No	0	No	No	No	1	1	1	1	1	1	1	1	1	1	1	1	1	2
No	0	No	No	No	1	1	1	1	1	1	1	1	1	1	1	1	1	2
No	0	No	No	No	1	1	1	1	1	1	1	1	1	1	1	1	1	2
No	0	No	No	No	1	1	1	1	1	1	1	1	1	1	1	1	1	2
No	0	No	No	No	1	1	1	1	1	1	1	1	1	1	1	1	1	2
No	0	No	No	No	1	1	1	1	1	1	1	1	1	1	1	1	1	2
No	0	No	No	No	1	1	1	1	1	1	1	1	1	1	1	1	1	2
No	0	No	No	No	1	1	1	1	1	1	1	1	1	1	1	1	1	2
No	0	No	No	No	2	2	1	1	1	1	1	1	1	1	1	1	1	1
No	0	No	No	No	1	1	1	1	1	1	1	1	1	1	1	1	1	2
No	0	No	No	No	1	1	1	1	1	1	1	1	1	1	1	1	1	2
No	0	No	No	No	1	1	1	1	1	1	1	1	1	2	1	2	2	1
No	0	No	No	No	1	1	1	1	1	1	1	1	2	2	1	1	1	1
No	0	No	No	No	1	1	1	1	1	1	1	1	1	1	1	1	1	2
No	0	No	No	Yes	1	1	1	1	1	1	2	1	1	1	1	2	1	1
No	0	No	No	No	1	1	1	1	1	1	1	1	1	1	1	1	1	2
No	0	No	No	No	1	1	1	1	1	1	1	1	1	1	1	1	1	2
No	0	No	No	No	1	1	1	1	1	1	2	1	1	1	2	1	2	1
No	0	No	No	No	1	1	1	1	1	1	1	1	1	1	1	1	1	2
No	0	No	No	No	2	1	1	1	1	1	1	1	1	2	1	2	2	1
No	0	No	No	No	1	1	1	1	1	1	1	1	1	1	1	1	1	2
No	0	Yes	No	No	1	1	1	1	1	1	1	1	1	1	1	1	1	2
No	0	No	No	No	1	1	1	1	1	1	1	1	1	1	1	1	1	2
No	0	No	No	No	2	2	1	1	1	1	2	1	1	1	2	2	1	1
No	0	No	No	No	1	1	1	1	1	1	1	1	1	1	1	1	1	2
No	0	No	No	No	1	1	1	1	1	1	1	1	1	1	1	1	1	2
No	0	No	No	No	1	1	1	1	1	1	1	1	1	1	1	1	1	2
No	0	No	No	No	1	1	1	1	1	1	1	1	1	1	1	1	1	2
No	0	No	No	No	2	2	2	1	1	1	1	1	1	1	2	2	2	1
No	0	No	No	No	1	2	1	1	1	1	1	1	1	2	1	2	1	1
No	0	No	No	No	1	1	1	1	1	1	1	1	1	1	1	1	1	2
No	0	No	No	No	1	1	1	1	1	1	1	1	1	1	1	1	1	2
No	0	No	No	No	1	1	1	1	1	1	1	1	1	1	1	1	1	2
No	0	No	No	No	1	1	1	1	1	1	1	1	1	1	1	1	1	2
No	0	No	No	No	1	1	1	1	1	1	1	1	1	1	1	1	1	2
No	0	No	No	No	1	1	1	1	1	1	1	1	1	1	1	1	1	2
No	0	No	No	No	1	1	1	1	1	1	1	1	1	1	1	1	1	2
No	0	No	No	No	2	2	1	1	1	1	2	1	1	1	1	1	1	1
No	0	Yes	No	No	1	1	1	1	1	1	1	1	1	2	1	1	2	1
No	0	No	No	No	1	1	1	1	1	1	1	1	1	1	1	1	1	2
No	0	No	No	No	1	2	2	1	1	1	1	1	1	2	1	1	2	1
No	0	No	No	No	1	1	1	1	1	1	1	1	1	1	1	1	1	2
No	0	No	No	No	1	1	1	1	1	1	1	1	1	1	1	1	1	2
No	0	No	No	No	1	1	1	1	1	1	1	1	1	1	1	1	1	2
No	0	No	No	No	1	1	1	1	1	1	1	1	1	1	1	1	1	2
No	0	No	No	No	2	2	1	1	1	2	2	1	1	1	2	1	1	1
No	0	No	No	Yes	1	2	2	1	1	1	1	1	1	2	1	2	2	1
No	0	No	No	No	1	1	1	1	1	1	1	1	1	1	1	1	1	2
No	0	No	No	No	1	1	1	1	1	1	1	1	1	1	1	1	1	2
No	0	No	No	No	1	1	1	1	1	1	1	1	1	1	1	1	1	2
No	0	No	No	No	1	1	1	1	1	1	1	1	1	1	1	1	1	2
No	0	No	No	No	1	1	1	1	1	1	1	1	1	1	1	1	1	2
Yes	1	Yes	Yes	No	1	2	1	1	1	1	1	1	2	2	2	1	1	1
Yes	0.99	No	No	Yes	2	2	2	1	1	2	2	2	1	1	2	1	1	1
Yes	0.99	Yes	Yes	No	1	1	1	1	1	1	1	1	1	1	1	1	2	1
Yes	0.9405	No	No	No	1	1	1	1	1	1	1	1	1	1	1	1	1	2
Yes	0.9405	No	Yes	No	1	2	2	1	1	1	2	1	1	1	1	1	1	1
Yes	0.891	Yes	No	No	1	1	2	1	1	1	2	2	2	2	1	2	2	1
Yes	0.87	No	Yes	Yes	1	1	1	2	1	1	1	1	1	1	1	1	2	1
Yes	0.86625	No	No	No	1	1	1	1	1	1	2	2	1	2	1	1	1	1
Yes	0.8645	Yes	Yes	No	1	1	1	1	1	1	1	1	1	1	1	2	1	1
Yes	0.8415	No	No	No	1	2	1	1	1	1	1	1	2	2	1	1	2	1
Yes	0.8415	No	No	No	1	2	1	1	1	1	2	2	1	1	1	1	1	1
Yes	0.81	Yes	Yes	Yes	2	2	2	2	1	2	2	1	1	1	1	1	1	1
Yes	0.81	Yes	Yes	No	2	2	1	1	2	2	1	1	2	1	1	1	1	1
Yes	0.81	Yes	Yes	Yes	1	2	2	2	1	2	2	2	1	1	2	1	2	1
Yes	0.81	No	Yes	No	1	1	1	1	1	1	1	1	1	1	1	1	2	1
Yes	0.792	Yes	Yes	No	1	1	1	1	1	2	2	2	1	2	1	1	2	1
Yes	0.7735	No	No	No	2	2	2	1	2	2	2	1	1	1	1	1	1	1
Yes	0.76725	No	No	No	1	1	1	1	1	1	2	1	1	1	2	1	2	1
Yes	0.73625	No	Yes	No	2	1	1	1	1	1	1	1	1	1	1	2	1	1
Yes	0.729	No	No	No	2	2	1	1	1	1	2	1	1	1	1	1	1	1
Yes	0.72	No	No	Yes	1	1	1	1	1	2	1	1	1	1	2	2	1	1
Yes	0.70525	No	No	No	1	1	1	1	1	1	1	1	1	1	1	1	1	2
Yes	0.6935	No	Yes	Yes	1	1	1	1	1	1	1	1	1	1	1	2	1	1
Yes	0.63	Yes	Yes	No	2	2	1	1	2	2	1	1	1	1	1	1	1	1
Yes	0.62775	Yes	Yes	Yes	1	1	2	1	1	1	2	1	2	1	1	2	1	1
Yes	0.625	Yes	No	Yes	2	2	2	2	1	1	1	1	2	1	2	2	1	1
Yes	0.615	No	No	No	1	2	1	1	1	1	1	1	2	2	1	1	1	1
Yes	0.6075	Yes	Yes	No	1	1	1	1	1	1	1	1	1	1	1	1	2	1
Yes	0.5985	Yes	Yes	Yes	1	1	1	1	1	1	1	1	2	1	1	1	2	1
Yes	0.5865	Yes	No	Yes	1	2	2	2	1	1	2	1	2	1	1	1	1	1
Yes	0.56925	No	No	Yes	1	1	1	1	1	1	1	1	1	1	1	1	1	2
Yes	0.5535	No	No	No	1	1	1	1	1	1	1	1	1	1	1	1	2	1
Yes	0.55125	No	No	No	2	1	1	1	1	1	2	2	2	1	1	1	1	1
Yes	0.55	No	No	No	1	2	1	2	1	2	2	2	2	1	2	1	2	1
Yes	0.55	Yes	No	No	1	1	1	1	1	1	2	1	1	1	1	1	1	1
Yes	0.55	No	Yes	No	1	1	1	1	1	1	1	1	1	1	1	1	1	2
Yes	0.51975	No	No	No	2	2	1	1	1	1	1	1	1	1	1	1	1	1
Yes	0.50625	No	No	Yes	2	2	1	1	1	1	2	1	2	1	1	1	2	1
Yes	0.50625	No	No	No	2	2	1	1	1	1	1	1	2	1	1	1	1	1
Yes	0.496	Yes	Yes	Yes	1	2	1	1	1	2	2	2	1	1	1	1	1	1
Yes	0.486	No	Yes	No	2	2	1	2	1	2	2	1	1	1	1	1	1	1
Yes	0.486	No	No	Yes	1	1	1	1	1	2	2	1	1	1	2	1	1	1
Yes	0.48	No	Yes	No	2	2	1	1	1	1	1	1	2	1	1	2	2	1
Yes	0.4725	No	No	No	1	2	1	1	1	1	1	1	2	1	1	1	2	1
Yes	0.459	Yes	No	No	1	1	1	1	1	1	1	1	1	1	1	1	2	1
Yes	0.45675	No	Yes	No	1	2	1	1	1	1	2	1	1	1	2	1	1	1
Yes	0.45625	No	No	No	1	1	1	1	1	1	1	1	1	2	1	1	1	1
Yes	0.4335	No	Yes	No	1	2	1	1	1	1	1	1	1	1	1	1	2	1
Yes	0.4335	No	No	No	1	2	1	1	1	2	1	2	1	1	1	1	2	1
Yes	0.432	Yes	No	Yes	2	1	1	2	1	1	2	1	1	2	1	1	1	1
Yes	0.432	Yes	Yes	Yes	1	2	1	1	1	1	1	1	2	2	1	1	1	1
Yes	0.42775	Yes	No	Yes	2	2	1	1	1	1	2	2	2	1	1	1	2	1
Yes	0.42775	No	No	No	1	2	2	1	1	1	2	2	1	2	1	2	2	1
Yes	0.4275	Yes	Yes	No	2	2	1	1	1	1	1	1	1	1	1	2	1	1
Yes	0.42525	No	No	Yes	1	2	1	1	1	1	2	1	1	1	1	1	1	1
Yes	0.414	Yes	No	No	1	1	2	1	1	1	2	1	1	1	1	2	2	1
Yes	0.37975	Yes	Yes	No	2	1	1	1	2	1	1	2	1	2	1	2	1	1
Yes	0.37125	No	No	Yes	2	2	2	1	1	2	2	1	1	1	2	1	2	1
Yes	0.3575	Yes	Yes	No	1	2	1	2	1	1	1	1	1	2	1	1	2	1
Yes	0.357	No	Yes	No	1	1	1	1	1	1	1	1	1	1	1	1	2	1
Yes	0.34875	Yes	No	Yes	1	1	1	1	1	2	1	1	1	1	2	2	1	1
Yes	0.348	No	No	No	1	1	2	1	1	1	2	1	1	1	1	1	2	1
Yes	0.345	No	Yes	Yes	1	1	1	1	1	1	2	1	1	1	1	1	2	1
Yes	0.345	No	No	No	1	2	1	1	1	1	1	1	1	2	1	1	2	1
Yes	0.3375	No	Yes	No	2	2	1	1	1	1	1	1	1	1	1	1	1	1
Yes	0.3375	No	No	No	1	2	1	1	1	1	1	1	2	1	1	2	1	1
Yes	0.3325	No	No	No	2	1	1	1	1	1	1	2	1	1	1	2	2	1
Yes	0.33075	No	No	No	2	2	1	1	1	1	1	1	1	2	1	1	1	1
Yes	0.3285	No	No	Yes	1	1	1	1	1	1	1	1	1	1	1	2	2	1
Yes	0.328	Yes	No	Yes	1	2	1	1	1	2	2	2	2	2	1	2	1	1
Yes	0.32625	No	No	No	2	1	1	1	1	1	1	2	1	2	1	2	1	1
Yes	0.31875	No	Yes	No	1	2	1	1	1	2	1	2	2	1	1	1	1	1
Yes	0.31875	No	No	No	2	2	1	1	1	1	1	1	1	1	1	1	1	1
Yes	0.315	No	No	No	2	2	2	1	1	1	2	1	2	1	2	2	1	1
Yes	0.3145	No	No	No	2	2	2	1	1	2	1	1	1	1	1	1	1	1
Yes	0.3105	No	No	No	1	2	1	1	1	1	1	1	1	1	1	1	1	1
Yes	0.308	No	No	No	1	1	1	1	1	1	1	1	1	1	1	1	1	2
Yes	0.30375	No	No	No	1	1	1	1	1	1	1	1	1	1	1	1	1	2
Yes	0.3	No	No	No	2	1	1	1	1	1	1	1	2	1	1	1	1	1
Yes	0.295	No	No	No	1	1	1	1	1	1	1	1	1	2	2	2	2	1
Yes	0.28875	No	No	No	1	1	1	1	1	1	1	1	1	1	1	1	1	2
Yes	0.2835	No	Yes	Yes	1	1	1	1	1	1	1	1	1	1	1	1	1	2
Yes	0.2805	No	No	No	1	2	2	1	1	2	2	2	1	1	2	2	1	1
Yes	0.2805	Yes	No	No	1	2	2	2	1	2	2	1	2	1	2	1	2	1
Yes	0.276	Yes	No	No	1	1	1	1	1	1	2	1	1	1	1	1	1	1
Yes	0.27	Yes	Yes	Yes	1	1	1	1	1	2	2	1	1	1	1	1	1	1
Yes	0.27	No	No	No	1	1	1	1	1	1	1	1	1	1	1	1	2	1
Yes	0.26875	No	No	No	1	2	1	1	2	1	2	1	1	1	2	1	1	1
Yes	0.2625	No	No	No	1	1	1	1	1	1	1	1	1	1	1	1	1	2
Yes	0.2625	No	No	No	1	1	1	1	1	1	1	1	1	1	1	1	1	2
Yes	0.2535	No	No	No	1	2	2	1	1	1	2	1	1	1	1	1	1	1
Yes	0.2475	No	No	No	2	2	1	2	1	1	1	1	1	1	1	2	1	1
Yes	0.243	No	No	Yes	2	2	2	2	2	2	2	1	1	1	1	2	1	1
Yes	0.2415	No	No	No	1	1	1	1	1	1	1	1	1	1	1	1	1	2
Yes	0.24	No	Yes	No	1	2	1	1	1	1	1	1	1	1	1	1	1	1
Yes	0.231	No	No	Yes	2	2	1	1	1	1	2	1	1	1	1	1	1	1
Yes	0.23	No	No	No	2	2	2	1	1	2	2	2	1	1	1	1	2	1
Yes	0.2295	Yes	No	Yes	1	1	1	1	1	1	1	1	1	1	1	1	2	1
Yes	0.2295	Yes	Yes	No	1	2	2	1	1	1	2	1	1	1	2	1	1	1
Yes	0.225	No	No	No	1	1	1	1	1	1	1	1	1	1	1	1	2	1
Yes	0.22	No	No	No	1	2	1	1	2	2	1	1	1	1	1	2	1	1
Yes	0.22	No	No	No	1	1	1	1	1	2	2	2	1	1	1	1	1	1
Yes	0.216	No	No	Yes	1	1	1	1	1	1	1	1	1	1	1	2	2	1
Yes	0.216	No	No	No	1	2	1	2	1	1	2	1	2	2	1	2	2	1
Yes	0.216	No	No	No	1	2	1	1	1	1	2	1	1	1	1	1	1	1
Yes	0.21275	No	No	No	1	2	1	2	1	1	2	1	1	1	1	1	2	1
Yes	0.21	No	Yes	No	2	2	2	1	2	1	1	1	1	1	1	1	1	1
Yes	0.204	No	No	Yes	2	2	1	1	1	1	1	1	1	1	1	1	2	1
Yes	0.19575	No	No	No	1	1	1	1	1	1	1	1	1	1	1	2	1	1
Yes	0.1925	No	No	No	1	1	1	1	2	1	2	1	2	1	1	2	2	1
Yes	0.189	No	No	No	1	2	1	1	1	1	1	1	1	1	1	1	1	1
Yes	0.17875	No	No	No	1	2	1	1	2	1	2	1	1	1	2	1	1	1
Yes	0.1785	Yes	Yes	Yes	1	2	1	1	1	1	1	2	1	1	2	1	2	1
Yes	0.175	No	Yes	No	1	1	1	1	1	2	2	1	2	1	2	1	1	1
Yes	0.1725	No	Yes	No	2	2	2	1	1	1	1	1	2	1	1	2	2	1
Yes	0.168	No	No	No	1	1	1	1	1	1	1	1	1	2	1	1	1	1
Yes	0.16675	No	No	No	2	1	1	1	1	2	2	1	1	1	1	1	1	1
Yes	0.1665	No	Yes	No	1	1	1	1	1	1	2	2	1	1	1	1	2	1
Yes	0.1665	Yes	No	No	1	2	2	1	1	1	2	1	1	2	1	1	2	1
Yes	0.164	No	No	No	1	1	1	1	1	1	1	1	1	1	1	1	1	2
Yes	0.1625	No	No	No	1	1	1	1	1	1	1	1	2	2	1	1	2	1
Yes	0.161	No	No	No	1	2	1	1	2	1	2	1	1	1	2	2	2	1
Yes	0.1485	No	No	No	1	1	1	1	1	1	1	1	1	1	1	1	1	2
Yes	0.1395	No	No	Yes	1	1	1	1	1	1	1	1	1	1	1	1	2	1
Yes	0.13875	No	No	Yes	2	1	1	1	1	1	2	1	1	2	1	2	2	1
Yes	0.13175	Yes	No	No	1	2	1	1	1	2	2	1	1	2	1	2	1	1
Yes	0.126	No	No	No	1	1	1	1	1	1	1	1	2	1	1	1	1	1
Yes	0.1235	No	No	No	1	1	1	1	1	1	1	1	1	1	1	1	1	2
Yes	0.123	Yes	No	No	1	2	1	1	1	1	2	1	1	1	1	2	2	1
Yes	0.1215	Yes	No	Yes	1	1	1	2	1	2	2	1	1	1	1	2	2	1
Yes	0.121	No	No	No	1	1	1	1	1	1	1	1	1	1	1	1	1	2
Yes	0.1155	No	No	No	1	2	1	1	1	1	2	1	1	1	1	2	2	1
Yes	0.115	No	Yes	No	1	2	1	1	1	2	2	1	2	1	2	2	2	1
Yes	0.11475	No	No	No	1	1	1	1	1	1	1	1	1	1	1	2	1	1
Yes	0.112	No	No	No	1	1	1	1	1	1	1	1	2	2	2	1	1	1
Yes	0.112	No	No	No	1	2	1	1	1	1	2	1	1	2	1	1	1	1
Yes	0.112	Yes	No	No	1	2	1	1	1	1	2	1	1	1	2	1	1	1
Yes	0.112	No	No	No	1	2	1	2	1	2	2	1	1	1	2	1	2	1
Yes	0.1105	No	No	No	1	2	1	1	1	1	1	1	1	2	1	1	2	1
Yes	0.105	No	No	Yes	1	2	2	1	2	1	2	1	1	1	1	2	2	1
Yes	0.1025	No	No	No	1	1	1	1	1	1	1	1	1	1	1	1	2	1
Yes	0.1015	No	No	No	1	1	1	1	1	2	2	1	1	1	1	1	1	1
Yes	0.10125	No	No	No	1	1	2	1	1	1	1	1	1	1	1	1	2	1
Yes	0.09975	Yes	No	No	1	2	1	2	1	1	1	1	2	1	1	2	2	1
Yes	0.099	No	Yes	No	2	2	2	1	1	1	1	1	1	1	1	1	1	1
Yes	0.0945	No	No	No	1	1	1	1	1	1	2	1	1	1	2	1	2	1
Yes	0.0945	No	No	Yes	1	1	1	1	1	1	2	1	1	1	1	2	2	1
Yes	0.0945	Yes	Yes	No	1	1	1	1	1	1	1	1	1	1	1	1	1	2
Yes	0.0945	No	No	No	1	2	1	1	1	1	1	1	1	1	2	1	2	1
Yes	0.092	No	No	No	2	2	2	1	2	2	2	2	1	1	1	2	2	1
Yes	0.081	Yes	No	Yes	2	2	1	1	1	2	1	1	1	1	2	1	1	1
Yes	0.0735	No	Yes	No	1	1	1	1	1	2	1	1	1	1	2	1	2	1
Yes	0.0735	No	No	Yes	1	2	1	1	1	1	2	1	1	1	1	1	1	1
Yes	0.07	No	No	No	1	2	2	1	2	1	2	1	1	1	1	2	1	1
Yes	0.069	No	No	Yes	2	2	2	1	1	1	2	1	1	2	1	1	1	1
Yes	0.06825	Yes	Yes	No	1	1	1	1	1	1	1	1	1	2	1	1	1	1
Yes	0.06475	No	No	No	1	2	1	1	1	1	1	1	1	2	1	2	1	1
Yes	0.06475	No	Yes	No	1	2	1	1	1	1	1	1	2	1	1	1	1	1
Yes	0.063	Yes	No	Yes	1	2	1	1	1	1	1	1	1	1	1	1	1	1
Yes	0.06075	No	No	No	1	2	1	1	1	1	2	1	1	1	2	1	2	1
Yes	0.06	Yes	No	No	1	2	1	1	2	1	2	1	1	1	1	1	1	1
Yes	0.05625	Yes	Yes	Yes	1	2	1	1	1	1	1	1	1	1	1	1	1	1
Yes	0.04725	No	No	No	1	1	1	1	1	1	1	1	1	2	1	1	1	1
Yes	0.045	No	No	No	1	2	2	1	1	1	1	1	1	1	1	1	2	1
Yes	0.04275	No	Yes	No	1	2	2	1	1	1	2	1	1	1	2	1	1	1
Yes	0.0405	Yes	No	Yes	1	2	1	1	1	1	1	1	1	1	2	1	1	1
Yes	0.036	No	No	No	1	1	1	1	1	1	1	1	2	2	1	1	1	1
Yes	0.035	No	No	No	1	2	2	1	1	2	1	1	1	2	1	2	1	1
Yes	0.035	Yes	No	Yes	1	1	1	1	1	1	1	1	1	1	1	1	1	2
Yes	0.03375	No	No	No	1	2	1	1	2	1	2	1	1	2	2	2	1	1
Yes	0.032	No	No	Yes	1	2	1	1	1	1	1	1	1	2	1	1	1	1
Yes	0.0315	No	Yes	No	2	1	1	1	1	1	1	1	1	1	1	1	1	1
Yes	0.0315	Yes	No	Yes	1	1	1	1	1	1	1	1	1	1	1	1	1	2
Yes	0.0315	No	Yes	No	2	1	2	1	1	1	1	1	1	1	2	1	2	1
Yes	0.03	No	No	No	1	1	1	1	1	1	2	1	1	1	1	1	1	1
Yes	0.025	No	No	No	1	2	1	1	1	1	1	1	1	1	1	1	1	1
Yes	0.0245	No	Yes	No	1	1	1	1	1	1	1	1	1	1	1	2	1	1
Yes	0.0245	No	No	No	1	2	1	1	1	1	1	2	1	1	2	1	1	1
Yes	0.0245	No	No	Yes	2	2	1	2	1	1	2	2	1	1	1	1	1	1
Yes	0.02025	No	No	No	1	1	1	1	1	1	1	1	1	1	1	1	1	2
Yes	0.02	No	No	No	2	2	1	1	1	2	1	1	1	2	1	1	1	1
Yes	0.014	No	No	No	1	2	1	1	1	1	1	1	1	1	1	1	1	1
Yes	0.009	Yes	No	Yes	1	2	1	1	1	1	2	1	2	1	1	1	2	1
Yes	0.005	No	No	No	1	2	2	2	1	1	2	1	1	1	2	2	1	1
Yes	0	No	No	No	1	1	2	1	1	1	2	1	1	1	1	1	1	1
Yes	0	No	No	No	1	1	1	1	1	1	1	1	1	1	1	1	1	2
Yes	0	Yes	Yes	No	1	1	1	1	1	1	1	1	1	1	1	1	1	2
Yes	0	No	Yes	Yes	1	1	1	1	1	1	1	1	1	1	1	1	1	2
Yes	0	No	No	No	1	1	1	1	1	1	1	1	1	1	1	1	1	2
Yes	0	No	No	No	2	1	1	1	1	1	1	1	1	1	1	1	2	1
Yes	0	No	No	No	2	2	1	2	1	1	2	2	1	1	2	1	1	1
Yes	0	No	No	No	1	1	1	1	1	1	1	1	1	1	1	1	1	2
Yes	0	No	No	No	1	1	1	1	1	1	1	1	1	1	1	1	1	2
Yes	0	No	No	Yes	1	1	1	1	1	1	1	1	1	1	1	1	1	2
Yes	0	Yes	No	Yes	1	1	1	1	1	1	1	1	1	1	1	1	1	2
Yes	0	No	No	Yes	1	1	1	1	1	1	1	1	1	1	1	1	1	2
Yes	0	No	No	No	1	1	1	1	1	1	1	1	1	1	1	1	1	2
Yes	0	No	No	No	1	1	1	1	1	1	1	1	1	1	1	1	2	1
Yes	0	No	No	Yes	1	2	1	1	1	1	1	1	1	1	2	2	1	1
Yes	0	No	No	No	1	2	1	1	2	1	1	1	1	1	2	1	2	1
Yes	0	No	No	No	1	1	1	1	1	1	1	1	1	1	1	1	1	2
Yes	0	Yes	No	Yes	1	1	1	1	1	1	1	1	1	1	1	1	1	2
Yes	0	No	No	Yes	1	1	1	1	1	1	1	1	1	1	1	1	1	2
Yes	0	No	No	No	1	1	1	1	1	1	1	1	1	1	1	1	1	2
Yes	0	Yes	Yes	Yes	1	2	1	1	1	1	2	1	1	1	2	1	1	1
Yes	0	Yes	No	Yes	1	1	1	1	1	2	1	1	1	1	1	2	1	1
Yes	0	No	No	Yes	1	1	1	1	1	1	1	1	1	1	1	1	1	2
Yes	0	No	No	No	1	1	1	1	1	1	1	1	1	1	1	1	1	2
Yes	0	Yes	No	No	1	1	1	1	1	1	1	1	1	1	1	1	1	2
Yes	0	No	No	No	1	1	1	1	1	1	1	1	1	1	1	1	1	2
Yes	0	No	No	No	1	1	1	1	1	1	1	1	1	2	1	1	1	1
Yes	0	No	No	No	1	1	1	1	1	1	1	1	1	1	1	1	1	2
Yes	0	No	No	No	1	1	1	1	1	1	1	1	2	1	2	1	2	1
Yes	0	No	Yes	No	1	1	1	1	1	1	1	1	1	1	1	1	1	2
Yes	0	No	No	No	1	1	1	1	1	1	1	1	1	1	1	1	1	2

## Sheet: 2C
Exposure	LogOR	LogLowerBound	LogUpperBound	FET
Foam Mattress	0.466405	-0.187413	1.12022	0.212891
Furniture	1.08983	0.550208	1.62944	5.72E-05
Kitchen App	0.547895	-0.198417	1.29421	0.168814
Flame Retardant	0.624154	-0.386923	1.63523	0.264695
Hardwood	1.39509	-0.090492	2.88068	0.0696072
Carpet	1.89542	0.693514	3.09733	0.000213267
Paint	0.943089	0.360734	1.52544	0.00142439
Wallpaper	1.8665	0.407158	3.32584	0.00430865
Polyester	2.24628	0.800679	3.69188	0.000110182
Smoking	0.664817	-0.109232	1.43887	0.115563
Landscaping	0.408408	-0.268017	1.08483	0.260316
Cat	0.725743	0.0420822	1.4094	0.0438052
Dog	0.627868	0.0591847	1.19655	0.0312527
None	-1.89876	-2.43291	-1.36462	1.05E-12

## Sheet: 2D
Estimate	Pr(>|t|)	Names
-0.13	0.065	Foam Mattress
-0.016	0.81	Furniture
-0.027	0.72	Kitchen App
-0.0041	0.97	Flame Retardant
0.12	0.27	Hardwood
0.13	0.1	Carpet
-0.032	0.63	Paint
0.13	0.15	Wallpaper
0.16	0.031	Polyester
-0.08	0.28	Smoking
-0.12	0.081	Landscaping
-0.031	0.63	Cat
-0.083	0.17	Dog
-0.49	4.70E-09	None

## Sheet: 2E
Estimate	Pr(>|t|)	Names
0.0188	0.719	Foam Mattress
-0.0238	0.617	Furniture
0.0493	0.392	Kitchen App
-0.0095	0.894	Flame Retardant
-0.0146	0.849	Hardwood
-0.00155	0.978	Carpet
0.0246	0.609	Paint
0.116	0.0715	Wallpaper
0.124	0.0207	Polyester
-0.0234	0.668	Smoking
-0.0764	0.148	Landscaping
-0.0247	0.614	Cat
0.0278	0.541	Dog
-0.22	0.00133	None

## Sheet: 2F
Estimate	Pr(>|t|)	Names
0.066	0.16	Foam Mattress
-0.083	0.055	Furniture
-0.0083	0.87	Kitchen App
0.048	0.45	Flame Retardant
0.08	0.26	Hardwood
0.14	0.0081	Carpet
-0.035	0.42	Paint
0.043	0.45	Wallpaper
0.082	0.09	Polyester
-0.0052	0.91	Smoking
-0.064	0.19	Landscaping
-0.062	0.17	Cat
0.022	0.59	Dog
-0.0069	0.92	None

[truncated: 3 more sheets: 3E, 3F, 4E]
